# Supplementary material for: Nanoparticle-assembled bioadhesive coacervate coating with prolonged gastrointestinal retention for inflammatory bowel disease therapy
Source: Nat Commun. 2021 Dec 9;12:7162. doi: 10.1038/s41467-021-27463-6 (PMC8660811; doi:10.1038/s41467-021-27463-6)
Supplement: Supplementary file 3 — Source Data [file 41467_2021_27463_MOESM3_ESM.xlsx]

## Sheet: Figure 1
		Fig. 1g
		Salt concentration (mol/L)	NaCl G' (Pa)	NaCl G'' (Pa)	Na2SO4 G' (Pa)	Na2SO4 G'' (Pa)
		0.1	8.6	52	24.7	114
		0.5	16	88	112	402
		1	81.25	259.2	575	1360
		2	89.88	545.1
		5	1080	1505

## Sheet: Figure 2
		Fig. 2d
		NPA1 solution		NPA2		NPA3				Fig. 2e									Fig. 2l
		Deformation (mm)	Force (N)	Deformation (mm)	Force (N)	Deformation (mm)	Force (N)			Gadh (J m-2)									Elution time (min)	In' (incubated)	In (fresh)	Ga' (incubated)	Ga (fresh)
		0	0.00164	0	0.00179	0	0.00138			NPA1	NPA2	NPA3							10	12.7627	6.343	23.7838	18.9193
		0	0.00903	0	0.00218	0.0936	0.00309			0.796	5.78	0.564							10.0167	12.7683	6.33598	23.809	18.926
		0.0728	0.00724	0.047	0.01084	0.2602	0.00741			0.967	5.95	0.725		NPA1 vs. NPA2 P = <0.0001					10.0333	12.7689	6.34621	23.8349	18.9352
		0.2395	0.01339	0.2136	0.01031	0.4269	0.01052			0.644	7.14	0.736		NPA2 vs. NPA3 P = <0.0001					10.05	12.7792	6.34163	23.8561	18.9475
		0.4062	0.01741	0.3802	0.01559	0.5935	0.01348			0.534	7.99	0.867							10.0667	12.7784	6.34987	23.8529	18.9521
		0.5728	0.02196	0.5468	0.02325	0.7602	0.01822			0.858	8.5	0.69							10.0833	12.7811	6.34956	23.8381	18.9646
		0.7395	0.02866	0.7135	0.02972	0.9269	0.0204												10.1	12.783	6.36055	23.8406	18.9693
		0.9061	0.03242	0.8801	0.03896	1.0935	0.02367			Fig. 2f									10.1167	12.7897	6.35613	23.8281	18.9806
		1.0728	0.03536	1.0467	0.04914	1.2602	0.02739			Adhesion cycle	Gadh (J m-2)								10.1333	12.7937	6.39458	23.8407	18.9815
		1.2394	0.04081	1.2133	0.05842	1.4269	0.02957			1	7.32								10.15	12.7934	6.38634	23.8334	18.9941
		1.4061	0.04359	1.38	0.06889	1.5937	0.0319			2	7.83								10.1667	12.7938	6.40724	23.8406	18.9988
		1.5727	0.04457	1.5467	0.0805	1.7603	0.03475			3	7.01								10.1833	12.8001	6.39092	23.8401	19.013
		1.7394	0.04823	1.7133	0.09049	1.927	0.03662			4	6.59								10.2	12.8077	6.3929	23.8505	19.022
		1.9061	0.04835	1.8799	0.10213	2.0936	0.03757			5	6.1								10.2167	12.8137	6.37016	23.8508	19.0453
		2.0727	0.04711	2.0466	0.11357	2.2603	0.04007												10.2333	12.8094	6.37428	23.861	19.0632
		2.2394	0.04797	2.2132	0.12397	2.427	0.04122			Fig. 2h									10.25	12.8213	6.34987	23.8651	19.0804
		2.4061	0.04656	2.3798	0.13494	2.5936	0.0414				Rat body weight (g)								10.2667	12.8138	6.34865	23.8822	19.1044
		2.5727	0.04387	2.5464	0.14771	2.7603	0.04417			Time (Day)	Control			NPA2					10.2833	12.8269	6.31874	23.8905	19.1299
		2.7394	0.04449	2.713	0.15937	2.9269	0.044			1	238	240	230	238	240	230	240		10.3	12.8266	6.32423	23.9068	19.1651
		2.9061	0.04218	2.8796	0.16965	3.0936	0.04436			2	240	240	230	220	230	230	240		10.3167	12.8348	6.29082	23.93	19.1955
		3.0729	0.04021	3.0462	0.18311	3.2602	0.04577			3	250	245	240	235	228	245	250		10.3333	12.8326	6.29204	23.9422	19.2384
		3.2395	0.04004	3.2129	0.19455	3.4269	0.04558			4	255	250	240	240	254	250	254		10.35	12.8469	6.27129	23.9636	19.2709
		3.4062	0.03793	3.3795	0.20525	3.5936	0.04458			5	260	255	250	250	260	260	260		10.3667	12.8429	6.27098	23.984	19.3221
		3.5728	0.03546	3.5461	0.21933	3.7602	0.04607			6	258	258	255	250	260	258	260		10.3833	12.859	6.25191	24.0189	19.3569
		3.7395	0.03581	3.7127	0.23078	3.9269	0.04507			8	275	265	265	255	275	265	265		10.4	12.8591	6.25786	24.0373	19.4251
		3.9062	0.03394	3.8793	0.24273	4.0935	0.04363			9	270	280	280	260	280	278	270		10.4167	12.8806	6.24092	24.0679	19.4601
		4.0728	0.03147	4.0459	0.25585	4.2602	0.045			10	270	280	270	270	290	285	280		10.4333	12.8767	6.25267	24.0928	19.5327
		4.2395	0.03132	4.2126	0.26842	4.4269	0.04362												10.45	12.9024	6.24565	24.1424	19.5669
		4.4061	0.03002	4.3792	0.27965	4.5935	0.04257												10.4667	12.9089	6.25999	24.1737	19.6482
		4.5728	0.02744	4.5458	0.29279	4.7602	0.04334												10.4833	12.9485	6.25938	24.217	19.6883
		4.7394	0.02806	4.7124	0.30556	4.9269	0.04221												10.5	12.9635	6.2812	24.251	19.7758
		4.9061	0.02652	4.8791	0.31705	5.0935	0.04067												10.5167	13.0019	6.2928	24.3063	19.8066
		5.0728	0.0246	5.0458	0.32999	5.2603	0.04082												10.5333	13.0178	6.30913	24.3496	19.8516
		5.2394	0.02549	5.2124	0.34229	5.427	0.04023												10.55	13.0622	6.32866	24.4058	19.8679
		5.4061	0.02405	5.379	0.35288	5.5936	0.03888												10.5667	13.0807	6.35521	24.4421	19.9067
		5.5727	0.02221	5.5456	0.36535	5.7603	0.0394												10.5833	13.1339	6.3723	24.4993	19.9355
		5.7394	0.0236	5.7123	0.37521	5.927	0.03784												10.6	13.1538	6.39595	24.5475	20.0025
		5.9061	0.02268	5.8789	0.37908	6.0936	0.03685												10.6167	13.2038	6.41304	24.6087	20.0463
		6.0727	0.02108	6.0455	0.38435	6.2603	0.03703												10.6333	13.231	6.43456	24.6545	20.1225
		6.2394	0.02185	6.2121	0.39033	6.4269	0.03517												10.65	13.2728	6.45592	24.7022	20.1626
		6.4061	0.02064	6.3787	0.39405	6.5936	0.0344												10.6667	13.2958	6.47072	24.7587	20.23
		6.5727	0.01875	6.5453	0.40107	6.7603	0.03511												10.6833	13.3415	6.4875	24.8132	20.2767
		6.7395	0.01938	6.7119	0.40814	6.9269	0.0334												10.7	13.3633	6.49727	24.8713	20.337
		6.9062	0.01891	6.8786	0.41363	7.0936	0.03206												10.7167	13.4118	6.51634	24.9163	20.3927
		7.0728	0.01725	7.0452	0.42199	7.2602	0.03257												10.7333	13.4632	6.50948	24.9845	20.4423
		7.2395	0.01827	7.2118	0.43035	7.4269	0.03092												10.75	13.5104	6.52916	25.0356	20.5006
		7.4062	0.01697	7.3784	0.43274	7.5935	0.02976												10.7667	13.5345	6.52199	25.1132	20.5482
		7.5728	0.01538	7.545	0.43639	7.7602	0.03037												10.7833	13.5548	6.53175	25.1699	20.6127
		7.7395	0.01661	7.7116	0.43863	7.9269	0.02918												10.8	13.5668	6.52428	25.276	20.6535
		7.9061	0.01561	7.8783	0.43302	8.0935	0.02761												10.8167	13.5752	6.52489	25.332	20.7207
		8.0728	0.01372	8.0449	0.4258	8.2602	0.02809												10.8333	13.577	6.51634	25.415	20.7566
		8.2394	0.01536	8.2115	0.38383	8.4269	0.02732												10.85	13.5741	6.5052	25.4636	20.8309
		8.4061	0.01423	8.3781	0.18521	8.5935	0.02614												10.8667	13.5775	6.50475	25.5653	20.8663
		8.5728	0.01235	8.5449	0.0847	8.7603	0.02677												10.8833	13.5755	6.4959	25.6164	20.9417
		8.7394	0.01395	8.7115	0.03489	8.927	0.02555												10.9	13.5862	6.49834	25.7262	20.974
		8.9061	0.01229	8.8781	0.00793	9.0936	0.02386												10.9167	13.5917	6.4904	25.7734	21.0429
		9.0727	0.01049			9.2603	0.02528												10.9333	13.6089	6.50017	25.8711	21.0679
		9.2394	0.01195			9.427	0.02379												10.95	13.6053	6.49773	25.9106	21.1477
		9.4061	0.01043			9.5936	0.02251												10.9667	13.6195	6.50856	26.0073	21.1657
		9.5727	0.00928			9.7603	0.0235												10.9833	13.6237	6.51039	26.0435	21.2164
		9.7394	0.00994																11	13.6405	6.51848	26.1266	21.2284
																			11.0167	13.643	6.52489	26.1533	21.3055
																			11.0333	13.6616	6.53557	26.2199	21.3271
																			11.05	13.6687	6.54472	26.2388	21.4062
																			11.0667	13.6875	6.5519	26.3058	21.4295
																			11.0833	13.6938	6.55754	26.3226	21.5037
																			11.1	13.7145	6.56899	26.3583	21.5235
																			11.1167	13.7307	6.58287	26.3567	21.5943
																			11.1333	13.7524	6.59294	26.3917	21.6293
																			11.15	13.7646	6.60576	26.394	21.6779
																			11.1667	13.7919	6.62254	26.4466	21.6885
																			11.1833	13.8107	6.63811	26.4768	21.7399
																			11.2	13.8296	6.65291	26.5221	21.7675
																			11.2167	13.8447	6.67717	26.5487	21.8293
																			11.2333	13.8592	6.70036	26.5838	21.8754
																			11.25	13.8842	6.72508	26.6148	21.9219
																			11.2667	13.9068	6.74263	26.6386	21.9547
																			11.2833	13.9321	6.77483	26.655	22.0026
																			11.3	13.9541	6.79604	26.6668	22.0524
																			11.3167	13.9742	6.82884	26.6808	22.0953
																			11.3333	13.9918	6.85356	26.7048	22.1278
																			11.35	14.0163	6.89217	26.7394	22.1639
																			11.3667	14.0285	6.91475	26.7602	22.2303
																			11.3833	14.0528	6.94954	26.7937	22.2889
																			11.4	14.0691	6.97502	26.8041	22.349
																			11.4167	14.0946	7.01561	26.8026	22.3948
																			11.4333	14.1041	7.03987	26.7902	22.4595
																			11.45	14.1221	7.08763	26.7756	22.5147
																			11.4667	14.1348	7.10533	26.7605	22.5535
																			11.4833	14.1522	7.15233	26.7385	22.5979
																			11.5	14.1709	7.17674	26.7179	22.6578
																			11.5167	14.1827	7.22908	26.6981	22.7328
																			11.5333	14.2222	7.25014	26.6749	22.7937
																			11.55	14.2584	7.30171	26.6555	22.8672
																			11.5667	14.305	7.32552	26.637	22.9261
																			11.5833	14.3307	7.37816	26.6096	23.0196
																			11.6	14.3581	7.41066	26.5858	23.0791
																			11.6167	14.3568	7.45445	26.5658	23.1753
																			11.6333	14.3778	7.47322	26.5687	23.2313
																			11.65	14.3807	7.52098	26.5389	23.3065
																			11.6667	14.4128	7.54967	26.5241	23.365
																			11.6833	14.414	7.59514	26.5012	23.456
																			11.7	14.461	7.62184	26.5095	23.5217
																			11.7167	14.4778	7.66533	26.4773	23.6291
																			11.7333	14.5167	7.70088	26.4721	23.688
																			11.75	14.5258	7.74376	26.4375	23.775
																			11.7667	14.603	7.77672	26.4297	23.845
																			11.7833	14.6366	7.81395	26.4149	23.9622
																			11.8	14.7009	7.8521	26.4373	24.0371
																			11.8167	14.7245	7.89986	26.4234	24.1329
																			11.8333	14.7926	7.94106	26.4143	24.2031
																			11.85	14.808	7.9847	26.3935	24.3212
																			11.8667	14.8669	8.03001	26.3901	24.4125
																			11.8833	14.8809	8.08067	26.3757	24.5327
																			11.9	14.9336	8.13225	26.3664	24.6211
																			11.9167	14.9673	8.18596	26.3558	24.732
																			11.9333	15.0294	8.23982	26.3461	24.8388
																			11.95	15.0694	8.29384	26.3442	24.9604
																			11.9667	15.137	8.35655	26.3291	25.0707
																			11.9833	15.1817	8.41515	26.3215	25.1832
																			12	15.2551	8.48335	26.3091	25.2923
																			12.0167	15.3019	8.55156	26.3078	25.393
																			12.0333	15.3768	8.63777	26.3047	25.5022
																			12.05	15.4375	8.73161	26.3361	25.5918
																			12.0667	15.5218	8.83141	26.3184	25.7078
																			12.0833	15.5917	8.92464	26.3313	25.7926
																			12.1	15.6794	9.02855	26.3171	25.9072
																			12.1167	15.7577	9.12422	26.3581	25.984
																			12.1333	15.8401	9.21516	26.3462	26.0805
																			12.15	15.9206	9.31038	26.4057	26.1361
																			12.1667	16.0139	9.40407	26.4072	26.2281
																			12.1833	16.1051	9.50386	26.4342	26.2656
																			12.2	16.2037	9.58656	26.4214	26.3428
																			12.2167	16.3079	9.67918	26.4844	26.3574
																			12.2333	16.412	9.75609	26.4863	26.4078
																			12.25	16.5186	9.84795	26.5211	26.4047
																			12.2667	16.6393	9.93614	26.5066	26.4384
																			12.2833	16.7741	10.0446	26.5427	26.4007
																			12.3	16.9047	10.1298	26.5374	26.4062
																			12.3167	17.0261	10.2502	26.5824	26.3595
																			12.3333	17.1561	10.3449	26.5786	26.3442
																			12.35	17.2849	10.4797	26.6241	26.2676
																			12.3667	17.4338	10.5898	26.6377	26.2258
																			12.3833	17.5784	10.7353	26.6871	26.1256
																			12.4	17.7616	10.8547	26.7037	26.068
																			12.4167	17.9488	10.9994	26.7542	25.9757
																			12.4333	18.1588	11.1208	26.7835	25.9119
																			12.45	18.3414	11.2551	26.8333	25.8135
																			12.4667	18.5667	11.3879	26.8644	25.7395
																			12.4833	18.7511	11.5449	26.9094	25.6554
																			12.5	18.9558	11.6868	26.945	25.5759
																			12.5167	19.1557	11.8534	26.9826	25.494
																			12.5333	19.3929	12.0106	27.0133	25.418
																			12.55	19.604	12.1906	27.0588	25.3371
																			12.5667	19.8316	12.3629	27.0918	25.2601
																			12.5833	20.0524	12.5617	27.1334	25.1875
																			12.6	20.3001	12.7607	27.1745	25.1403
																			12.6167	20.5402	12.9739	27.2138	25.1052
																			12.6333	20.8083	13.1885	27.2514	25.0741
																			12.65	21.0697	13.413	27.2988	25.0512
																			12.6667	21.3642	13.6353	27.3391	25.0263
																			12.6833	21.6468	13.8679	27.3772	25.014
																			12.7	21.9634	14.1045	27.4186	24.9912
																			12.7167	22.2759	14.3546	27.4673	24.9712
																			12.7333	22.618	14.6174	27.51	24.9535
																			12.75	22.9513	14.8919	27.5631	24.9484
																			12.7667	23.3199	15.1814	27.6116	24.939
																			12.7833	23.6831	15.4522	27.6717	24.9426
																			12.8	24.0688	15.7676	27.7154	24.9424
																			12.8167	24.4592	16.0775	27.7776	24.9624
																			12.8333	24.8681	16.4031	27.8237	24.99
																			12.85	25.2917	16.7307	27.8863	25.0317
																			12.8667	25.7288	17.0744	27.9327	25.0835
																			12.8833	26.1804	17.4404	28.0056	25.1083
																			12.9	26.6421	17.8007	28.0587	25.1603
																			12.9167	27.116	18.1907	28.1344	25.2143
																			12.9333	27.5953	18.5769	28.1883	25.2869
																			12.95	28.1004	18.9889	28.2783	25.3332
																			12.9667	28.6127	19.394	28.3347	25.3915
																			12.9833	29.1511	19.8347	28.4266	25.4493
																			13	29.6267	20.2706	28.4927	25.5416
																			13.0167	30.182	20.7293	28.6028	25.6039
																			13.0333	30.731	21.191	28.6742	25.6818
																			13.05	31.3087	21.6909	28.8029	25.7531
																			13.0667	31.8841	22.1526	28.8871	25.8559
																			13.0833	32.5072	22.6727	28.9977	25.9345
																			13.1	33.1139	23.1779	29.0754	26.027
																			13.1167	33.7603	23.7304	29.1798	26.1025
																			13.1333	34.4004	24.2632	29.2602	26.193
																			13.15	35.0448	24.8194	29.3684	26.2888
																			13.1667	35.6742	25.366	29.4617	26.4097
																			13.1833	36.3314	25.9487	29.5875	26.5182
																			13.2	36.9678	26.52	29.7044	26.6444
																			13.2167	37.6406	27.1294	29.824	26.7602
																			13.2333	38.2967	27.7149	29.9311	26.8732
																			13.25	38.9828	28.3337	30.039	26.9791
																			13.2667	39.654	28.9442	30.1524	27.0931
																			13.2833	40.3548	29.5876	30.2686	27.2127
																			13.3	41.0421	30.2071	30.4203	27.3261
																			13.3167	41.7544	30.8744	30.5666	27.459
																			13.3333	42.456	31.516	30.743	27.5733
																			13.35	43.1806	32.179	30.8834	27.7235
																			13.3667	43.8969	32.8323	31.0575	27.8393
																			13.3833	44.6273	33.5279	31.1942	27.9943
																			13.4	45.3526	34.1941	31.3752	28.1173
																			13.4167	46.0854	34.8858	31.493	28.2781
																			13.4333	46.8203	35.565	31.6656	28.4049
																			13.45	47.5614	36.2614	31.8025	28.5828
																			13.4667	48.3076	36.9643	31.9817	28.7165
																			13.4833	49.0554	37.6832	32.118	28.9033
																			13.5	49.8122	38.3796	32.2981	29.0431
																			13.5167	50.5717	39.0696	32.4393	29.2352
																			13.5333	51.3366	39.7065	32.6179	29.3774
																			13.55	52.1055	40.4145	32.7634	29.5734
																			13.5667	52.8787	41.126	32.952	29.7355
																			13.5833	53.6445	41.8453	33.099	29.9337
																			13.6	54.4138	42.5594	33.2819	30.0977
																			13.6167	55.2023	43.2709	33.4309	30.2848
																			13.6333	55.9747	43.9858	33.5983	30.4504
																			13.65	56.7611	44.7019	33.7402	30.6644
																			13.6667	57.5384	45.4145	33.9257	30.8463
																			13.6833	58.3279	46.1294	34.0984	31.0676
																			13.7	59.1061	46.842	34.2896	31.2646
																			13.7167	59.893	47.5603	34.4692	31.4815
																			13.7333	60.6705	48.2635	34.652	31.6814
																			13.75	61.4712	48.9756	34.8231	31.908
																			13.7667	62.2454	49.6949	35.0097	32.1171
																			13.7833	63.0444	50.4139	35.1943	32.3457
																			13.8	63.8105	51.1222	35.3942	32.5658
																			13.8167	64.6088	51.8424	35.6058	32.8034
																			13.8333	65.3816	52.5543	35.8196	33.0299
																			13.85	66.1765	53.2719	36.04	33.2645
																			13.8667	66.9325	53.9756	36.2592	33.498
																			13.8833	67.7273	54.6932	36.4616	33.7424
																			13.9	68.4884	55.4046	36.6792	33.9871
																			13.9167	69.286	56.1266	36.8972	34.2318
																			13.9333	70.0338	56.8368	37.1186	34.4872
																			13.95	70.8245	57.5665	37.3473	34.7387
																			13.9667	71.5713	58.2771	37.5936	34.9947
																			13.9833	72.3682	59.0133	37.8642	35.2631
																			14	73.1272	59.724	38.1097	35.5328
																			14.0167	73.9457	60.4681	38.3708	35.814
																			14.0333	74.7279	61.1833	38.6387	36.0943
																			14.05	75.5381	61.9297	38.9051	36.3709
																			14.0667	76.303	62.6588	39.1766	36.6551
																			14.0833	77.0193	63.4239	39.47	36.9534
																			14.1	77.7895	64.1607	39.7646	37.241
																			14.1167	78.5905	64.9247	40.0466	37.5436
																			14.1333	79.3682	65.6745	40.3406	37.8387
																			14.15	80.1798	66.4521	40.6281	38.1531
																			14.1667	80.9797	67.2172	40.9331	38.4596
																			14.1833	81.7988	68.0119	41.2368	38.7987
																			14.2	82.6148	68.7962	41.5626	39.1216
																			14.2167	83.4481	69.6061	41.8726	39.4671
																			14.2333	84.2884	70.4186	42.2086	39.7837
																			14.25	85.1434	71.2492	42.5358	40.1379
																			14.2667	86.0047	72.076	42.9026	40.4673
																			14.2833	86.8881	72.9137	43.2323	40.8308
																			14.3	87.8094	73.7664	43.5868	41.1765
																			14.3167	88.7408	74.6304	43.9169	41.5496
																			14.3333	89.694	75.6048	44.2757	41.9022
																			14.35	90.6612	76.4976	44.6192	42.2704
																			14.3667	91.6373	77.3949	44.9979	42.6235
																			14.3833	92.6313	78.3134	45.3567	43.0128
																			14.4	93.6353	79.2443	45.7446	43.3813
																			14.4167	94.6505	80.19	46.1163	43.7798
																			14.4333	95.6763	81.1569	46.5087	44.1659
																			14.45	96.73	82.1291	46.8931	44.5751
																			14.4667	97.7689	83.1289	47.2941	44.9728
																			14.4833	98.8226	84.1302	47.6527	45.3895
																			14.5	99.9096	85.1623	48.0793	45.7998
																			14.5167	101.019	86.1874	48.5088	46.2287
																			14.5333	102.133	87.2509	48.9301	46.6512
																			14.55	103.266	88.3164	49.3548	47.0948
																			14.5667	104.409	89.4051	49.7894	47.5471
																			14.5833	105.583	90.4952	50.2506	47.9888
																			14.6	106.767	91.6233	50.6847	48.447
																			14.6167	107.98	92.6371	51.1457	48.9045
																			14.6333	109.204	93.7931	51.5878	49.376
																			14.65	110.463	94.9522	52.0547	49.8467
																			14.6667	111.726	96.1469	52.5051	50.3495
																			14.6833	113.026	97.3496	53.0224	50.8485
																			14.7	114.33	98.5738	53.489	51.3374
																			14.7167	115.67	99.8119	53.986	51.8389
																			14.7333	117.006	101.064	54.4588	52.3663
																			14.75	118.378	102.341	55.0002	52.8712
																			14.7667	119.746	103.636	55.4969	53.4182
																			14.7833	121.138	104.952	56.0407	53.9442
																			14.8	122.532	106.28	56.5397	54.5298
																			14.8167	123.952	107.632	57.124	55.0999
																			14.8333	125.374	109.007	57.6592	55.6786
																			14.85	126.809	110.406	58.227	56.2344
																			14.8667	128.232	111.822	58.7574	56.8188
																			14.8833	129.674	113.263	59.3569	57.3907
																			14.9	131.103	114.719	59.9218	57.9896
																			14.9167	132.547	116.204	60.5129	58.5703
																			14.9333	134.004	117.701	61.0719	59.1843
																			14.95	135.481	119.231	61.6671	59.7834
																			14.9667	136.982	120.782	62.243	60.4051
																			14.9833	138.507	122.355	62.8652	61.0215
																			15	140.048	123.942	63.477	61.6587
																			15.0167	141.616	125.544	64.1174	62.2994
																			15.0333	143.217	127.172	64.7355	62.9447
																			15.05	144.831	128.822	65.391	63.5879
																			15.0667	146.488	130.496	66.0432	64.2373
																			15.0833	148.138	132.19	66.7023	64.8876
																			15.1	149.85	133.908	67.3843	65.557
																			15.1167	151.556	135.652	68.0698	66.2322
																			15.1333	153.329	137.42	68.7515	66.9152
																			15.15	155.103	139.203	69.4538	67.6133
																			15.1667	156.768	141.019	70.1719	68.3202
																			15.1833	158.626	142.83	70.906	69.0315
																			15.2	160.562	144.695	71.65	69.7596
																			15.2167	162.519	146.561	72.3998	70.4966
																			15.2333	164.566	148.475	73.164	71.2405
																			15.25	166.631	150.396	73.9303	71.9903
																			15.2667	168.789	152.372	74.7192	72.7579
																			15.2833	170.978	154.362	75.5163	73.5175
																			15.3	173.243	156.403	76.3256	74.3055
																			15.3167	175.527	158.461	77.138	75.0947
																			15.3333	177.892	160.592	77.9681	75.913
																			15.35	180.273	162.736	78.8168	76.7199
																			15.3667	182.74	164.964	79.6467	77.5546
																			15.3833	185.271	167.207	80.4879	78.3831
																			15.4	187.943	169.526	81.3265	79.2434
																			15.4167	190.812	171.858	82.1931	80.0959
																			15.4333	193.997	174.275	83.0456	80.9895
																			15.45	197.821	176.71	83.9233	81.8777
																			15.4667	203.101	179.215	84.7866	82.8345
																			15.4833	210.715	181.737	85.6811	83.7664
																			15.5	220.437	184.345	86.5664	84.7793
																			15.5167	231.704	186.98	87.5007	85.7327
																			15.5333	244.375	189.688	88.3961	86.768
																			15.55	256.595	192.429	89.3128	87.7424
																			15.5667	262.874	195.24	90.1162	88.7472
																			15.5833	257.613	198.092	91.0748	89.7343
																			15.6	239.969	201.016	91.9891	90.7681
																			15.6167	216.04	203.989	92.9452	91.7733
																			15.6333	194.58	207.031	93.8802	92.8303
																			15.65	181.489	210.132	94.8884	93.867
																			15.6667	180.046	213.286	95.8846	94.9494
																			15.6833	193.324	216.178	96.9116	96.0085
																			15.7	222.907	219.451	97.931	97.1439
																			15.7167	265.22	222.779	98.998	98.2458
																			15.7333	310.455	226.198	100.071	99.3887
																			15.75	346.854	229.743	101.19	100.516
																			15.7667	367.303	233.599	102.315	101.588
																			15.7833	370.38	238.184	103.477	102.768
																			15.8	358.89	243.781	104.666	103.995
																			15.8167	337.891	249.844	105.854	105.234
																			15.8333	311.756	255.549	107.065	106.512
																			15.85	282.792	260.451	108.292	107.832
																			15.8667	252.883	264.908	109.547	109.179
																			15.8833	224.746	269.303	110.807	110.566
																			15.9	200.579	272.476	112.123	111.979
																			15.9167	180.481	271.924	113.407	113.453
																			15.9333	162.762	265.884	114.698	114.962
																			15.95	145.879	255.393	115.949	116.52
																			15.9667	129.57	246.766	117.266	118.117
																			15.9833	113.944	250.187	118.54	119.786
																			16	98.6572	274.881	119.842	121.497
																			16.0167	83.7322	324.215	121.122	123.288
																			16.0333	70.2287	387.642	122.468	125.088
																			16.05	59.1473	442.879	123.8	126.945
																			16.0667	50.8115	474.568	125.236	128.791
																			16.0833	44.7907	477.913	126.657	130.659
																			16.1	40.5215	454.15	128.133	132.486
																			16.1167	37.4571	411.984	129.608	134.294
																			16.1333	35.248	363.849	131.138	136.032
																			16.15	33.6448	317.103	132.668	137.762
																			16.1667	32.5054	273.672	134.273	139.445
																			16.1833	31.6967	234.472	135.869	141.091
																			16.2	31.1344	200.54	137.536	142.7
																			16.2167	30.7018	171.724	139.199	144.311
																			16.2333	30.3236	147.158	140.911	145.919
																			16.25	29.8362	125.852	142.622	147.558
																			16.2667	29.2323	107.314	144.387	149.208
																			16.2833	28.5683	90.9052	146.189	150.927
																			16.3	27.9168	76.0038	148.07	152.696
																			16.3167	27.4026	62.5893	150.029	154.496
																			16.3333	26.9855	51.1656	152.117	156.348
																			16.35	26.7295	42.0803	154.345	158.243
																			16.3667	26.5339	35.2583	156.776	160.169
																			16.3833	26.4738	30.2647	159.921	162.13
																			16.4	26.4439	26.5794	165.51	164.124
																			16.4167	26.4979	23.7994	174.418	166.136
																			16.4333	26.5597	21.6778	179.174	168.164
																			16.45	26.6778	20.0082	167.938	170.216
																			16.4667	26.7858	18.659	141.061	172.288
																			16.4833	26.9303	17.551	110.378	174.394
																			16.5	27.0589	16.6009	85.373	176.53
																			16.5167	27.2274	15.7897	68.0857	178.709
																			16.5333	27.3942	15.0625	56.9277	180.928
																			16.55	27.5723	14.4439	49.8298	183.218
																			16.5667	27.7297	13.8802	45.2223	185.569
																			16.5833	27.8529	13.4168	42.0957	187.989
																			16.6	27.8956	13.0048	39.9102	190.46
																			16.6167	27.7856	12.6524	38.3065	193.025
																			16.6333	27.495	12.3327	37.216	195.625
																			16.65	26.9775	12.0773	36.2362	198.58
																			16.6667	26.3072	11.833	35.4827	201.314
																			16.6833	25.5448	11.6555	34.8505	204.144
																			16.7	24.8064	11.4674	34.3574	207.06
																			16.7167	24.1209	11.3279	33.9156	210.158
																			16.7333	23.5639	11.1775	33.5774	213.445
																			16.75	23.0956	11.0787	33.2441	217.039
																			16.7667	22.7517	10.9743	32.999	220.985
																			16.7833	22.4423	10.8862	32.7203	225.637
																			16.8	22.2121	10.8048	32.5048	232.27
																			16.8167	21.9994	10.7299	32.2648	243.712
																			16.8333	21.8603	10.6669	32.1064	258.885
																			16.85	21.7191	10.6094	31.9044	263.622
																			16.8667	21.6325	10.5653	31.7588	242.25
																			16.8833	21.5304	10.5178	31.5787	195.707
																			16.9	21.4735	10.4986	31.4504	144.43
																			16.9167	21.4063	10.4645	31.2948	104.17
																			16.9333	21.3622	10.4601	31.182	76.9335
																			16.95	21.3142	10.4295	31.0426	59.5211
																			16.9667	21.2832	10.4392	30.9379	48.4083
																			16.9833	21.242	10.4134	30.8099	41.2189
																			17	21.2279	10.424	30.7163	36.35
																			17.0167	21.2154	10.4017	30.6104	32.9687
																			17.0333	21.2299	10.4281	30.5019	30.5001
																			17.05	21.2566	10.4179	30.3822	28.6985
																			17.0667	21.2997	10.4423	30.2709	27.3263
																			17.0833	21.3551	10.4411	30.164	26.3036
																			17.1	21.4156	10.4661	30.0361	25.4949
																			17.1167	21.5029	10.473	29.9056	24.8794
																			17.1333	21.5896	10.5085	29.7703	24.3829
																			17.15	21.7004	10.5253	29.6647	24.0028
																			17.1667	21.7898	10.5657	29.5387	23.6898
																			17.1833	21.9122	10.5955	29.4143	23.4197
																			17.2	22.0075	10.648	29.2783	23.2119
																			17.2167	22.1327	10.6945	29.1801	23.0212
																			17.2333	22.2465	10.7569	29.0519	22.8707
																			17.25	22.4087	10.8135	28.9828	22.7224
																			17.2667	22.5332	10.8833	28.8764	22.6116
																			17.2833	22.7049	10.9504	28.8006	22.4886
																			17.3	22.8422	11.0296	28.6965	22.4017
																			17.3167	23.0135	11.1077	28.6655	22.3007
																			17.3333	23.1693	11.1802	28.5992	22.2329
																			17.35	23.3749	11.2655	28.5557	22.1563
																			17.3667	23.5354	11.3464	28.474	22.1308
																			17.3833	23.7394	11.4286	28.4368	22.0777
																			17.4	23.9135	11.5044	28.3662	22.0516
																			17.4167	24.1216	11.5816	28.3401	22.0113
																			17.4333	24.2919	11.6444	28.2766	22.01
																			17.45	24.4973	11.7219	28.2626	22.0023
																			17.4667	24.6752	11.7622	28.2195	22.0217
																			17.4833	24.8721	11.7971	28.1957	22.0292
																			17.5	25.0387	11.7834	28.1393	22.0538
																			17.5167	25.2241	11.7515	28.1124	22.0725
																			17.5333	25.3626	11.6428	28.0669	22.1064
																			17.55	25.4861	11.5067	28.0408	22.1349
																			17.5667	25.5051	11.32	27.9935	22.1708
																			17.5833	25.3634	11.1398	27.9629	22.1804
																			17.6	24.9854	10.9536	27.92	22.2013
																			17.6167	24.3588	10.8126	27.8899	22.2007
																			17.6333	23.5659	10.6843	27.8559	22.2065
																			17.65	22.7412	10.6193	27.8149	22.2027
																			17.6667	22.013	10.5572	27.7477	22.1999
																			17.6833	21.4294	10.5569	27.6914	22.1934
																			17.7	21.0157	10.5602	27.634	22.1883
																			17.7167	20.716	10.601	27.5813	22.1861
																			17.7333	20.5352	10.6446	27.525	22.1842
																			17.75	20.409	10.716	27.4824	22.181
																			17.7667	20.3526	10.794	27.4386	22.1854
																			17.7833	20.3204	10.8796	27.4161	22.1891
																			17.8	20.3556	10.957	27.3995	22.2012
																			17.8167	20.4072	11.0473	27.4204	22.2248
																			17.8333	20.5219	11.1486	27.4561	22.313
																			17.85	20.6672	11.2713	27.5501	22.4426
																			17.8667	20.8912	11.4277	27.674	22.6649
																			17.8833	21.1623	11.6505	27.909	23.0016
																			17.9	21.5278	11.9584	28.276	23.5455
																			17.9167	22.0065	12.4261	28.792	24.2568
																			17.9333	22.6704	13.124	29.5461	25.4412
																			17.95	23.5697	14.1726	30.6544	27.1151
																			17.9667	24.8652	15.7099	32.145	29.4999
																			17.9833	26.6546	17.9276	34.2028	32.7373
																			18	29.1642	21.0267	36.919	37.0859
																			18.0167	32.5733	25.2651	40.4667	42.6629
																			18.0333	37.1122	30.8971	44.9041	49.6867
																			18.05	42.9365	38.1905	50.379	58.1594
																			18.0667	50.1711	47.322	56.8498	68.167
																			18.0833	58.8413	58.4576	64.3307	79.5072
																			18.1	68.9146	71.5861	72.6359	92.0731
																			18.1167	80.2119	86.6352	81.6816	105.343
																			18.1333	92.4686	103.311	91.0874	118.95
																			18.15	105.303	121.241	100.576	132.252
																			18.1667	118.281	139.822	109.722	144.811
																			18.1833	130.902	158.485	118.23	155.977
																			18.2	142.666	176.451	125.7	165.366
																			18.2167	153.093	193.106	131.921	172.519
																			18.2333	161.789	207.725	136.611	177.263
																			18.25	168.421	219.8	139.619	179.402
																			18.2667	172.794	229.586	140.874	179.028
																			18.2833	174.812	235.048	140.437	176.249
																			18.3	174.52	237.104	138.406	171.376
																			18.3167	172.035	235.848	134.975	164.695
																			18.3333	167.609	231.483	130.352	156.64
																			18.35	161.514	224.385	124.793	147.569
																			18.3667	154.114	214.958	118.56	137.89
																			18.3833	146.589	203.722	111.866	127.929
																			18.4	137.606	191.139	104.957	118.002
																			18.4167	128.214	177.722	98.0163	108.326
																			18.4333	118.736	163.897	91.2484	99.098
																			18.45	109.332	150.064	84.7201	90.4423
																			18.4667	100.239	136.518	78.5809	82.4305
																			18.4833	91.5534	123.526	72.8362	75.1153
																			18.5	83.4357	111.262	67.5887	68.5012
																			18.5167	75.9022	99.8415	62.7619	62.5776
																			18.5333	69.0453	89.3357	58.458	57.2996
																			18.55	62.8056	79.7767	54.5625	52.6537
																			18.5667	57.2376	71.166	51.1634	48.5615
																			18.5833	52.2358	63.4544	48.1002	45.0001
																			18.6	47.8378	56.6155	45.444	41.8763
																			18.6167	43.9248	50.5675	43.0753	39.1837
																			18.6333	40.5288	45.2758	41.0577	36.8307
																			18.65	37.5281	40.6336	39.2576	34.8206
																			18.6667	34.9381	36.6091	37.7465	33.0648
																			18.6833	32.6626	33.0961	36.3943	31.5682
																			18.7	30.7128	30.0723	35.3017	30.2525
																			18.7167	29.0006	27.4432	34.3058	29.1381
																			18.7333	27.5385	25.1897	33.4806	28.1559
																			18.75	26.2498	23.2256	32.7311	27.3223
																			18.7667	25.1495	21.5537	32.1415	26.583
																			18.7833	24.1833	20.0784	31.6491	25.9583
																			18.8	23.3523	18.8331	31.1909	25.397
																			18.8167	22.6202	17.7229	30.7758	24.92
																			18.8333	21.9811	16.7805	30.4403	24.4943
																			18.85	21.4198	15.9306	30.1508	24.1258
																			18.8667	20.9187	15.2166	29.905	23.7876
																			18.8833	20.4833	14.5608	29.6731	23.5009
																			18.9	20.0919	14.0076	29.4747	23.2446
																			18.9167	19.7559	13.5455	29.3002	23.0212
																			18.9333	19.4427	13.1046	29.1541	22.8237
																			18.95	19.1773	12.6998	29.0281	22.6514
																			18.9667	18.9254	12.3597	28.9269	22.4957
																			18.9833	18.716	12.0483	28.8503	22.3557
																			19	18.5004	11.773	28.78	22.2398
																			19.0167	18.3384	11.5058	28.7394	22.1213
																			19.0333	18.1628	11.2752	28.7067	22.019
																			19.05	18.0251	11.0645	28.6555	21.9274
																			19.0667	17.8787	10.8762	28.603	21.8467
																			19.0833	17.766	10.7066	28.5863	21.7733
																			19.1	17.6505	10.5558	28.554	21.7057
																			19.1167	17.5602	10.4206	28.4632	21.6517
																			19.1333	17.4523	10.3014	28.3231	21.5978
																			19.15	17.3754	10.18	28.1185	21.5621
																			19.1667	17.2808	10.0869	27.8822	21.5087
																			19.1833	17.2181	9.99748	27.6469	21.4861
																			19.2	17.1319	9.91921	27.4596	21.4399
																			19.2167	17.0736	9.84612	27.3074	21.4297
																			19.2333	17.0028	9.77684	27.2152	21.3961
																			19.25	16.9451	9.71138	27.1094	21.4144
																			19.2667	16.874	9.66194	27.0333	21.3828
																			19.2833	16.823	9.618	26.9592	21.4184
																			19.3	16.7645	9.5739	26.9482	21.4069
																			19.3167	16.7126	9.53041	26.8948	21.452
																			19.3333	16.6582	9.50172	26.862	21.4364
																			19.35	16.6111	9.46602	26.8084	21.4863
																			19.3667	16.5603	9.44267	26.7806	21.4736
																			19.3833	16.5209	9.40437	26.7335	21.5151
																			19.4	16.4724	9.38637	26.7144	21.4939
																			19.4167	16.4288	9.35585	26.683	21.5345
																			19.4333	16.3859	9.33998	26.6728	21.5159
																			19.45	16.3465	9.31191	26.6444	21.5521
																			19.4667	16.3139	9.30489	26.6291	21.5238
																			19.4833	16.2795	9.28261	26.6111	21.5487
																			19.5	16.2339	9.27834	26.6016	21.5264
																			19.5167	16.2037	9.25499	26.5812	21.5536
																			19.5333	16.1838	9.25194	26.5769	21.5342
																			19.55	16.1733	9.22279	26.5668	21.5453
																			19.5667	16.1526	9.23164	26.5582	21.5285
																			19.5833	16.1562	9.20998	26.5466	21.5414
																			19.6	16.1346	9.21745	26.5409	21.5296
																			19.6167	16.1338	9.19914	26.5409	21.5373
																			19.6333	16.098	9.20448	26.5356	21.5311
																			19.65	16.0912	9.18221	26.5577	21.5325
																			19.6667	16.0496	9.18572	26.5479	21.5342
																			19.6833	16.0291	9.16481	26.5847	21.531
																			19.7	15.9771	9.1674	26.58	21.5356
																			19.7167	15.964	9.15154	26.5937	21.5424
																			19.7333	15.9257	9.14787	26.5598	21.554
																			19.75	15.9217	9.13475	26.5675	21.554
																			19.7667	15.8753	9.13963	26.5293	21.5679
																			19.7833	15.8707	9.12544	26.5467	21.5572
																			19.8	15.8265	9.12621	26.5124	21.5762
																			19.8167	15.8306	9.12254	26.5409	21.5664
																			19.8333	15.7851	9.11354	26.5048	21.5823
																			19.85	15.7925	9.11537	26.5475	21.5655
																			19.8667	15.7464	9.11552	26.527	21.58
																			19.8833	15.7503	9.11827	26.5453	21.5592
																			19.9	15.7165	9.11751	26.5098	21.5787
																			19.9167	15.7198	9.11064	26.52	21.5644
																			19.9333	15.6866	9.10179	26.4877	21.5798
																			19.95	15.6857	9.10332	26.5041	21.5633
																			19.9667	15.65	9.09096	26.4797	21.583
																			19.9833	15.6481	9.0963	26.4906	21.5762
																			20	15.6225	9.08882	26.471	21.5879
																			20.0167	15.6223	9.09126	26.4918	21.5711
																			20.0333	15.6025	9.08928	26.4852	21.5812
																			20.05	15.5982	9.09828	26.4967	21.5627
																			20.0667	15.5762	9.10225	26.4783	21.5667
																			20.0833	15.5732	9.09996	26.4765	21.5528
																			20.1	15.561	9.0995	26.4549	21.5473
																			20.1167	15.5584	9.10912	26.453	21.5411
																			20.1333	15.5465	9.10255	26.4379	21.5363
																			20.15	15.5434	9.09493	26.4364	21.5366
																			20.1667	15.5462	9.09111	26.4245	21.5235
																			20.1833	15.539	9.07906	26.4239	21.5238
																			20.2	15.5319	9.07173	26.4175	21.5122
																			20.2167	15.5198	9.07524	26.4103	21.5179
																			20.2333	15.5268	9.07188	26.404	21.5078
																			20.25	15.5271	9.07051	26.4049	21.5083
																			20.2667	15.5203	9.06838	26.4193	21.4962
																			20.2833	15.508	9.07036	26.4356	21.4915
																			20.3	15.5086	9.07295	26.4243	21.4852
																			20.3167	15.4874	9.06517	26.4143	21.4645
																			20.3333	15.4838	9.06517	26.4105	21.4477
																			20.35	15.4563	9.05296	26.4085	21.4449
																			20.3667	15.4556	9.05235	26.4048	21.45
																			20.3833	15.4345	9.04793	26.4082	21.4472
																			20.4	15.4449	9.05373	26.4123	21.4517
																			20.4167	15.4359	9.04793	26.4219	21.4422
																			20.4333	15.4487	9.0464	26.4251	21.4574
																			20.45	15.4432	9.04198	26.4455	21.45
																			20.4667	15.4789	9.04198	26.4477	21.4707
																			20.4833	15.5076	9.03343	26.4767	21.4533
																			20.5	15.5537	9.0316	26.4797	21.4831
																			20.5167	15.5938	9.03053	26.5121	21.4713
																			20.5333	15.6162	9.02748	26.5305	21.5009
																			20.55	15.6483	9.02412	26.5891	21.4825
																			20.5667	15.6646	9.01833	26.5986	21.5063
																			20.5833	15.6744	9.01863	26.6328	21.4762
																			20.6	15.6757	9.01604	26.6334	21.5017
																			20.6167	15.6806	9.02016	26.6488	21.4782
																			20.6333	15.6727	9.00917	26.6287	21.4939
																			20.65	15.6741	9.0197	26.6404	21.4663
																			20.6667	15.6701	9.01802	26.6224	21.4837
																			20.6833	15.6657	9.02855	26.6624	21.4559
																			20.7	15.648	9.01848	26.6482	21.4732
																			20.7167	15.6338	9.02977	26.6482	21.4494
																			20.7333	15.6112	9.01878	26.6039	21.4674
																			20.75	15.5929	9.03618	26.5824	21.4489
																			20.7667	15.5746	9.01756	26.5499	21.4622
																			20.7833	15.5561	9.02916	26.544	21.442
																			20.8	15.5325	9.01802	26.5208	21.4567
																			20.8167	15.5172	9.03236	26.5224	21.4359
																			20.8333	15.5015	9.02016	26.5316	21.4422
																			20.85	15.4768	9.03633	26.5437	21.4298
																			20.8667	15.4659	9.01634	26.5633	21.4317
																			20.8833	15.4479	9.02458	26.5511	21.4327
																			20.9	15.4466	9.01085	26.5322	21.4304
																			20.9167	15.4244	9.02504	26.5151	21.4269
																			20.9333	15.4246	9.00627	26.531	21.4198
																			20.95	15.4003	9.0168	26.5214	21.4237
																			20.9667	15.3995	9.00032	26.54	21.4147
																			20.9833	15.3863	9.01665	26.5324	21.4263
																			21	15.3986	9.00078	26.5279	21.4021
																			21.0167	15.3819	9.01283	26.491	21.399
																			21.0333	15.3951	9.00261	26.4974	21.379
																			21.05	15.371	9.01131	26.4722	21.4049
																			21.0667	15.3993	9.00398	26.5022	21.3897
																			21.0833	15.3748	9.00993	26.4854	21.408
																			21.1	15.3973	9.00581	26.5197	21.3828
																			21.1167	15.3709	9.00826	26.513	21.4083
																			21.1333	15.3933	9.00353	26.5211	21.3836
																			21.15	15.3768	9.00902	26.4837	21.4169
																			21.1667	15.3993	9.00337	26.5128	21.399
																			21.1833	15.3838	9.00581	26.4985	21.4243
																			21.2	15.4107	9.00383	26.5281	21.4159
																			21.2167	15.3924	9.00017	26.5243	21.4454
																			21.2333	15.4188	9.00154	26.5348	21.4327
																			21.25	15.4058	9.00642	26.504	21.4498
																			21.2667	15.4278	9.00612	26.5182	21.4368
																			21.2833	15.4096	9.00581	26.5112	21.453
																			21.3	15.4365	9.00978	26.5253	21.4425
																			21.3167	15.4264	9.01878	26.5292	21.4578
																			21.3333	15.4455	9.01619	26.5482	21.4431
																			21.35	15.438	9.02458	26.5604	21.4579
																			21.3667	15.4511	9.0284	26.5601	21.4459
																			21.3833	15.4435	9.03404	26.5374	21.4602
																			21.4	15.4575	9.03816	26.5321	21.4559
																			21.4167	15.4928	9.05663	26.535	21.4634
																			21.4333	15.4664	9.05891	26.5398	21.4736
																			21.45	15.4632	9.07463	26.5501	21.4844
																			21.4667	15.4678	9.07768	26.5554	21.4979
																			21.4833	15.469	9.09569	26.5375	21.509
																			21.5	15.4768	9.09279	26.5318	21.5151
																			21.5167	15.4781	9.10561	26.534	21.5127
																			21.5333	15.4867	9.10149	26.5411	21.5051
																			21.55	15.4943	9.11446	26.5717	21.4997
																			21.5667	15.4957	9.10759	26.6093	21.5048
																			21.5833	15.4984	9.12636	26.6309	21.4913
																			21.6	15.499	9.11461	26.6595	21.4741
																			21.6167	15.5041	9.1349	26.67	21.4645
																			21.6333	15.5071	9.13063	26.6869	21.4657
																			21.65	15.5213	9.15184	26.6804	21.4683
																			21.6667	15.5282	9.14177	26.6775	21.471
																			21.6833	15.5274	9.16115	26.6676	21.4777
																			21.7	15.5355	9.14864	26.6686	21.4754
																			21.7167	15.5329	9.16618	26.6445	21.4834
																			21.7333	15.5483	9.16069	26.6422	21.4753
																			21.75	15.5465	9.17656	26.6268	21.4851
																			21.7667	15.5624	9.17	26.6407	21.4751
																			21.7833	15.5624	9.19136	26.6193	21.4922
																			21.8	15.5816	9.19136	26.6225	21.4811
																			21.8167	15.5785	9.20998	26.6056	21.5012
																			21.8333	15.5927	9.2115	26.6225	21.482
																			21.85	15.5804	9.23164	26.6109	21.4928
																			21.8667	15.5973	9.2411	26.6051	21.4812
																			21.8833	15.5978	9.26369	26.5904	21.4973
																			21.9	15.6145	9.27254	26.6119	21.4777
																			21.9167	15.61	9.2878	26.6091	21.5005
																			21.9333	15.6358	9.30046	26.6314	21.4785
																			21.95	15.6268	9.32121	26.621	21.4852
																			21.9667	15.6449	9.3351	26.6354	21.4571
																			21.9833	15.631	9.35097	26.6262	21.4764
																			22	15.6515	9.37401	26.6418	21.4509
																			22.0167	15.638	9.39339	26.6296	21.4663
																			22.0333	15.6548	9.41933	26.645	21.4448
																			22.05	15.651	9.43733	26.6378	21.4549
																			22.0667	15.6934	9.46495	26.6425	21.439
																			22.0833	15.7147	9.48509	26.6389	21.45
																			22.1	15.7461	9.51073	26.6435	21.4342
																			22.1167	15.75	9.53148	26.6509	21.4365
																			22.1333	15.753	9.55254	26.6634	21.4283
																			22.15	15.7519	9.57588	26.676	21.4268
																			22.1667	15.7716	9.59831	26.6785	21.4289
																			22.1833	15.8001	9.62135	26.6976	21.4295
																			22.2	15.8305	9.64027	26.6937	21.4446
																			22.2167	15.8732	9.65126	26.7202	21.4411
																			22.2333	15.8915	9.66896	26.7077	21.4549
																			22.25	15.8973	9.67552	26.7126	21.446
																			22.2667	15.888	9.68498	26.6865	21.464
																			22.2833	15.8981	9.68437	26.702	21.4448
																			22.3	15.8933	9.69673	26.675	21.4649
																			22.3167	15.9321	9.70833	26.7101	21.4475
																			22.3333	15.9298	9.72038	26.6911	21.4735
																			22.35	15.9458	9.72664	26.7312	21.4568
																			22.3667	15.9359	9.72847	26.7132	21.488
																			22.3833	15.9548	9.72694	26.7469	21.4622
																			22.4	15.9409	9.73885	26.7223	21.4921
																			22.4167	15.9654	9.74388	26.7591	21.4754
																			22.4333	15.9591	9.74876	26.7458	21.5072
																			22.45	15.9914	9.74876	26.786	21.4826
																			22.4667	15.9835	9.75411	26.775	21.5105
																			22.4833	16.021	9.76433	26.8096	21.4834
																			22.5	16.0139	9.76524	26.7962	21.5127

## Sheet: Figure 3
	Fig. 3c						Fig. 3f									Fig. 3h
	Encapsulation efficiency (%)							Serum Dex (ng/ml)								Potential vs Ag/AgCl, E (V)	Current, I (μA)
	41.84						Time (h)	Dex-P/PBS			Dex-P/NPA2					-0.40052	-0.68352
	44.52						0	0	0	0	0	0	0			-0.39996	-0.68385
	42.1						1	99.882	112.97	106.24	18.132	28.514	19.051			-0.39977	-0.65002
	42.73						3	86.75	92.462	93.168	17.584	21.079	26.924			-0.39875	-0.60425
	44.25						6	49.234	42.767	57.126	16.577	17.478	27.454			-0.39756	-0.57363
	40.94						12	13.168	13.356	5.4889	17.761	17.407	4.6655			-0.39688	-0.54985
							24	2.3839	0.50035	2.4876	9.6844	7.1219	6.2559			-0.39563	-0.5308
							48	0.11755	0.19647	0.10373	0.67155	0.90129	0.75107			-0.39462	-0.51466
																-0.3937	-0.50076
							1 h	Dex-P/PBS vs. Dex-P/NPA2 P = <0.0001								-0.39272	-0.48757
	Fig. 3d						3 h	Dex-P/PBS vs. Dex-P/NPA2 P = <0.0001								-0.39162	-0.47624
	Partition coefficient (K)						6 h	Dex-P/PBS vs. Dex-P/NPA2 P = 0.0057								-0.39101	-0.46599
	3.598						24 h	Dex-P/PBS vs. Dex-P/NPA2 P = 0.0083								-0.38983	-0.45538
	3.432						48 h	Dex-P/PBS vs. Dex-P/NPA2 P = 0.0010								-0.38876	-0.4459
	3.635															-0.38768	-0.43717
	4.01															-0.38651	-0.42812
	3.929															-0.38565	-0.4197
	3.699															-0.38493	-0.41147
																-0.38375	-0.40362
																-0.38299	-0.39642
																-0.38179	-0.38913
	Fig. 3e															-0.38063	-0.38214
	Time (h)	Dex-P/NPA2														-0.37953	-0.37568
	1	5.11999	9.43207	13.3872												-0.37879	-0.36866
	2	18.3229	18.4118	26.2459			Fig. 3g	Release ratio (%)								-0.37769	-0.36266
	3	22.9638	22.5447	28.4918			Time (h)	MTX (NPA2)		5-ASA (NPA2)		Metronidazole (NPA2)				-0.3768	-0.35617
	4	28.1249	27.0479	30.7389			1	18.7089	16.0413	21.4454	20.7168	20.9973	20.2708			-0.37564	-0.3499
	6	35.4512	33.1996	37.3084			2	24.0918	19.7335	28.1036	27.8327	26.4096	25.9821			-0.3744	-0.34413
	8	37.6063	36.7187	40.4233			3	29.6025	23.3152	33.3135	33.7465	32.7906	32.3658			-0.37365	-0.33818
	20	48.6929	47.2064	52.4119			4.5	32.1135	27.1987	37.9101	38.6061	35.698	34.9073			-0.37277	-0.33252
	24	48.3806	52.064	57.6572			6	36.9524	29.9474	45.3619	39.7814	38.7919	38.3066			-0.37155	-0.32684
	33	54.5763	53.1728	56.2078			8	42.2454	34.3877	50.2839	43.0485	42.594	41.3604			-0.37093	-0.32103
	45	57.1765	56.0422	59.2426			18	51.3188	43.6605	57.4909	48.5569	47.6756	46.7873			-0.36987	-0.31542
	48	57.9584	57.9616	58.7504			24	58.2017	48.224	59.761	50.986	49.9908	49.0605			-0.36854	-0.31055
							30	63.1446	53.6036	60.5482	52.7779	50.956	50.8322			-0.36807	-0.30541
							43	66.1334	58.4731	61.5145	52.9157	51.599	52.4543			-0.36671	-0.30027
							48	69.9976	58.8034	61.5813	53.2713	51.6397	53.1609			-0.36564	-0.29597
																-0.3651	-0.29119
																-0.36363	-0.28588
																-0.36273	-0.28131
																-0.36201	-0.27665
																-0.36064	-0.27203
																-0.35971	-0.26742
																-0.3588	-0.26278
																-0.35767	-0.25897
																-0.35673	-0.25445
																-0.35595	-0.25002
																-0.35456	-0.24611
																-0.35381	-0.24236
																-0.35273	-0.23837
																-0.35174	-0.23456
																-0.35081	-0.23069
																-0.34962	-0.22658
																-0.34857	-0.22311
																-0.34793	-0.21908
																-0.34669	-0.2154
																-0.3457	-0.2119
																-0.34497	-0.2082
																-0.34363	-0.20484
																-0.34268	-0.20143
																-0.34188	-0.19755
																-0.34084	-0.19409
																-0.33966	-0.19122
																-0.33883	-0.18804
																-0.33769	-0.18468
																-0.33679	-0.18173
																-0.33593	-0.17832
																-0.33462	-0.17501
																-0.33398	-0.17184
																-0.33293	-0.1688
																-0.33181	-0.16564
																-0.33065	-0.16286
																-0.32979	-0.15961
																-0.32869	-0.15688
																-0.32787	-0.15404
																-0.32679	-0.15175
																-0.3258	-0.14816
																-0.32482	-0.14567
																-0.32369	-0.14305
																-0.3229	-0.14028
																-0.32186	-0.13725
																-0.3206	-0.13467
																-0.31978	-0.13213
																-0.31874	-0.12903
																-0.31768	-0.12684
																-0.31657	-0.12428
																-0.31592	-0.12147
																-0.31472	-0.11935
																-0.31374	-0.11721
																-0.31292	-0.11452
																-0.31163	-0.11172
																-0.31088	-0.10928
																-0.30979	-0.10676
																-0.30872	-0.10457
																-0.3078	-0.1022
																-0.30689	-0.09937
																-0.30564	-0.09749
																-0.30496	-0.09503
																-0.30385	-0.09291
																-0.30268	-0.09032
																-0.3018	-0.08883
																-0.30074	-0.0864
																-0.29967	-0.08415
																-0.29886	-0.08222
																-0.29774	-0.07988
																-0.29666	-0.07773
																-0.29592	-0.07532
																-0.29474	-0.07317
																-0.29376	-0.07146
																-0.2928	-0.06912
																-0.29153	-0.06728
																-0.29081	-0.06555
																-0.28968	-0.06322
																-0.28882	-0.06131
																-0.28763	-0.0597
																-0.28684	-0.05762
																-0.28585	-0.05563
																-0.28471	-0.0535
																-0.2838	-0.05156
																-0.28278	-0.04974
																-0.2819	-0.04759
																-0.28072	-0.04549
																-0.27988	-0.04416
																-0.27877	-0.04249
																-0.27793	-0.0404
																-0.27684	-0.03862
																-0.27584	-0.0372
																-0.27478	-0.03555
																-0.27366	-0.03347
																-0.27269	-0.03169
																-0.27187	-0.03021
																-0.27085	-0.02782
																-0.26963	-0.02635
																-0.26876	-0.02487
																-0.26786	-0.02343
																-0.26676	-0.02141
																-0.26587	-0.02037
																-0.26471	-0.01847
																-0.26361	-0.01701
																-0.26277	-0.01588
																-0.26171	-0.01421
																-0.2608	-0.01214
																-0.25989	-0.01065
																-0.25887	-0.00927
																-0.25786	-0.00788
																-0.25674	-0.00647
																-0.25593	-0.00486
																-0.25486	-0.00316
																-0.25391	-0.00183
																-0.25293	-0.000191394
																-0.25172	0.001
																-0.25081	0.00221
																-0.24959	0.00353
																-0.24882	0.00504
																-0.24781	0.0066
																-0.2469	0.00819
																-0.24587	0.00932
																-0.24468	0.01084
																-0.24392	0.01239
																-0.24301	0.01352
																-0.24182	0.01478
																-0.24075	0.01632
																-0.23979	0.01748
																-0.2388	0.01847
																-0.23776	0.02025
																-0.23668	0.02075
																-0.2359	0.02269
																-0.23487	0.02384
																-0.23387	0.02519
																-0.23283	0.02669
																-0.23179	0.02728
																-0.2308	0.0289
																-0.23005	0.03028
																-0.22879	0.03118
																-0.22773	0.03245
																-0.22669	0.03346
																-0.22566	0.03463
																-0.2248	0.03554
																-0.2239	0.03631
																-0.22282	0.03796
																-0.22163	0.03925
																-0.22071	0.04007
																-0.21998	0.04117
																-0.21874	0.0423
																-0.21761	0.04329
																-0.21682	0.04447
																-0.21587	0.04574
																-0.21463	0.04678
																-0.21385	0.0476
																-0.21273	0.0486
																-0.21181	0.04923
																-0.21076	0.05026
																-0.20984	0.05164
																-0.20898	0.05236
																-0.20777	0.05336
																-0.20676	0.05459
																-0.20577	0.05548
																-0.20474	0.05676
																-0.20392	0.05758
																-0.20286	0.05832
																-0.20175	0.05949
																-0.20071	0.06048
																-0.19992	0.06158
																-0.19893	0.06148
																-0.19764	0.06294
																-0.19683	0.0637
																-0.19579	0.06457
																-0.19479	0.06544
																-0.19389	0.06658
																-0.19281	0.06715
																-0.19182	0.06805
																-0.1908	0.06919
																-0.18982	0.06985
																-0.18871	0.07099
																-0.188	0.0718
																-0.18675	0.07207
																-0.186	0.07289
																-0.1849	0.07375
																-0.18385	0.0744
																-0.18303	0.07526
																-0.18171	0.07629
																-0.18076	0.07679
																-0.17992	0.07807
																-0.17882	0.07865
																-0.17798	0.07968
																-0.17672	0.08024
																-0.1758	0.08035
																-0.17459	0.08173
																-0.17384	0.08198
																-0.17275	0.08257
																-0.17183	0.08378
																-0.17092	0.08412
																-0.16976	0.08494
																-0.1688	0.08543
																-0.16769	0.0862
																-0.16691	0.08724
																-0.16558	0.08797
																-0.16483	0.08868
																-0.16385	0.08919
																-0.16291	0.08998
																-0.1619	0.09033
																-0.16084	0.09069
																-0.15993	0.09141
																-0.15885	0.09201
																-0.158	0.0928
																-0.15689	0.09331
																-0.15571	0.09395
																-0.15496	0.09508
																-0.15385	0.09555
																-0.15289	0.09579
																-0.15185	0.09679
																-0.15063	0.09722
																-0.15003	0.09779
																-0.14861	0.09843
																-0.1477	0.09858
																-0.14691	0.09901
																-0.14599	0.09981
																-0.14488	0.10014
																-0.14395	0.10087
																-0.14276	0.1014
																-0.14184	0.1014
																-0.14087	0.10225
																-0.13979	0.10236
																-0.13876	0.10261
																-0.13792	0.10338
																-0.13687	0.10395
																-0.13599	0.10402
																-0.13472	0.10464
																-0.1337	0.10501
																-0.13305	0.10553
																-0.13183	0.10593
																-0.13089	0.10662
																-0.12971	0.10739
																-0.12882	0.10811
																-0.12779	0.10843
																-0.12698	0.10924
																-0.12585	0.10939
																-0.12479	0.1097
																-0.12392	0.11045
																-0.12286	0.11083
																-0.12162	0.11114
																-0.12085	0.11161
																-0.11974	0.11192
																-0.11883	0.11258
																-0.11784	0.11329
																-0.11671	0.11364
																-0.11592	0.11424
																-0.11489	0.11465
																-0.11368	0.11533
																-0.11278	0.11545
																-0.11195	0.1163
																-0.11094	0.1166
																-0.10988	0.11682
																-0.10874	0.11707
																-0.10791	0.11777
																-0.10687	0.11818
																-0.10582	0.11849
																-0.10492	0.1192
																-0.1039	0.1194
																-0.10291	0.11984
																-0.10186	0.12033
																-0.10088	0.12053
																-0.09992	0.12088
																-0.09885	0.12124
																-0.09807	0.12174
																-0.0967	0.12168
																-0.09582	0.12207
																-0.09492	0.12297
																-0.09389	0.12286
																-0.09288	0.12326
																-0.09195	0.12381
																-0.09091	0.12388
																-0.0898	0.12459
																-0.08898	0.12498
																-0.08779	0.12478
																-0.08704	0.12554
																-0.08591	0.12562
																-0.08489	0.12617
																-0.08396	0.12623
																-0.08294	0.12681
																-0.0818	0.12696
																-0.081	0.1274
																-0.07977	0.12737
																-0.07885	0.12808
																-0.07798	0.12843
																-0.07685	0.12889
																-0.07584	0.12932
																-0.075	0.12927
																-0.07401	0.12951
																-0.07277	0.1299
																-0.07186	0.13034
																-0.07075	0.13026
																-0.0699	0.13053
																-0.06895	0.13099
																-0.06779	0.1315
																-0.06669	0.13143
																-0.0658	0.1317
																-0.06485	0.13236
																-0.06382	0.13273
																-0.06292	0.13298
																-0.06199	0.13311
																-0.06089	0.13333
																-0.05984	0.13408
																-0.05871	0.13403
																-0.05793	0.13377
																-0.05679	0.13463
																-0.05587	0.13474
																-0.05504	0.13527
																-0.05384	0.13533
																-0.05291	0.13573
																-0.05184	0.13613
																-0.05093	0.13611
																-0.04985	0.13633
																-0.04886	0.13685
																-0.0478	0.13659
																-0.04675	0.13705
																-0.04576	0.13775
																-0.04499	0.13751
																-0.04381	0.13755
																-0.04281	0.13831
																-0.042	0.13845
																-0.0408	0.13846
																-0.03976	0.13892
																-0.0389	0.13934
																-0.0379	0.13952
																-0.03701	0.14005
																-0.0358	0.13988
																-0.03494	0.13999
																-0.03367	0.14092
																-0.03285	0.1403
																-0.03169	0.1407
																-0.03103	0.14123
																-0.02972	0.14145
																-0.02883	0.14155
																-0.02799	0.14214
																-0.02686	0.14194
																-0.02586	0.14308
																-0.02491	0.14306
																-0.02406	0.14321
																-0.0228	0.14364
																-0.0218	0.14369
																-0.02093	0.14341
																-0.01972	0.14404
																-0.01882	0.14393
																-0.01773	0.14453
																-0.01678	0.14478
																-0.01605	0.14484
																-0.01481	0.1453
																-0.0138	0.1453
																-0.01279	0.14542
																-0.01183	0.14608
																-0.01079	0.14587
																-0.00977	0.14609
																-0.00874	0.14667
																-0.00799	0.14669
																-0.0068	0.14661
																-0.00585	0.1469
																-0.00489	0.14749
																-0.00383	0.14773
																-0.00292	0.14795
																-0.00194	0.14792
																-0.000884272	0.15063
																0.00017638	0.15053
																0.00122	0.14997
																0.00229	0.14955
																0.00308	0.15015
																0.00422	0.15011
																0.00528	0.15029
																0.00623	0.14984
																0.00716	0.15029
																0.00819	0.15054
																0.00909	0.1507
																0.01029	0.1508
																0.01108	0.15162
																0.01232	0.15168
																0.01317	0.15161
																0.01407	0.15215
																0.01535	0.15213
																0.01619	0.1521
																0.01729	0.15247
																0.01825	0.15244
																0.01927	0.15246
																0.02031	0.15283
																0.0211	0.1533
																0.02225	0.15361
																0.02325	0.15369
																0.02417	0.15387
																0.0251	0.15434
																0.02636	0.15439
																0.02728	0.15447
																0.02803	0.15481
																0.02929	0.15486
																0.03015	0.15531
																0.03128	0.15464
																0.03208	0.15529
																0.03294	0.15552
																0.03415	0.15568
																0.03521	0.15557
																0.03615	0.15613
																0.03715	0.15639
																0.03798	0.15664
																0.03912	0.15675
																0.04013	0.15681
																0.04133	0.15701
																0.0422	0.15717
																0.04318	0.15757
																0.04416	0.15735
																0.04525	0.15728
																0.04616	0.15792
																0.04732	0.15834
																0.04809	0.158
																0.04928	0.1584
																0.05022	0.15849
																0.05102	0.159
																0.05232	0.15925
																0.05327	0.15899
																0.05399	0.15922
																0.055	0.15967
																0.05631	0.15928
																0.05712	0.1594
																0.05808	0.15984
																0.05919	0.15979
																0.06034	0.15991
																0.06124	0.1602
																0.06207	0.16033
																0.06315	0.16062
																0.06415	0.16095
																0.06512	0.16089
																0.0661	0.16143
																0.06721	0.16124
																0.06812	0.16109
																0.06913	0.16132
																0.07011	0.16136
																0.07105	0.16133
																0.07229	0.16161
																0.07339	0.16158
																0.07406	0.16177
																0.07517	0.16181
																0.07617	0.16187
																0.07689	0.16234
																0.07814	0.16236
																0.07911	0.1621
																0.08028	0.16244
																0.08125	0.16299
																0.08239	0.16217
																0.08304	0.16245
																0.08432	0.1623
																0.08518	0.16228
																0.0862	0.16253
																0.08743	0.16257
																0.08801	0.16262
																0.08911	0.16336
																0.09039	0.16264
																0.09097	0.16291
																0.09215	0.16341
																0.0932	0.16284
																0.09399	0.16315
																0.0952	0.16329
																0.09624	0.1629
																0.09716	0.16342
																0.09834	0.16346
																0.09925	0.16343
																0.0999	0.16383
																0.10103	0.16374
																0.10238	0.16362
																0.10299	0.16424
																0.10425	0.16389
																0.10522	0.1635
																0.10598	0.16416
																0.10729	0.16407
																0.10789	0.16384
																0.10896	0.1641
																0.11035	0.16439
																0.11117	0.16396
																0.11208	0.16449
																0.11326	0.16419
																0.11394	0.16452
																0.11522	0.16462
																0.11631	0.16471
																0.11709	0.16467
																0.11819	0.16459
																0.11934	0.16456
																0.12006	0.16445
																0.12148	0.16432
																0.12215	0.16457
																0.12311	0.1645
																0.12426	0.16435
																0.12522	0.16447
																0.12605	0.16463
																0.12728	0.16486
																0.12833	0.16469
																0.12908	0.16506
																0.13025	0.16512
																0.13092	0.16504
																0.13199	0.16502
																0.13325	0.16505
																0.13409	0.1649
																0.13508	0.16539
																0.13639	0.16523
																0.137	0.16541
																0.13817	0.16526
																0.1392	0.16564
																0.1403	0.16567
																0.14137	0.16541
																0.14216	0.16582
																0.14292	0.16572
																0.14431	0.16598
																0.14518	0.16608
																0.14601	0.16586
																0.14721	0.16572
																0.14817	0.16623
																0.14924	0.166
																0.15056	0.16615
																0.15114	0.1669
																0.15231	0.16648
																0.15326	0.16676
																0.15412	0.16671
																0.15516	0.16673
																0.15625	0.16676
																0.1572	0.16684
																0.15818	0.16697
																0.15909	0.167
																0.16016	0.1668
																0.16113	0.16687
																0.16215	0.16746
																0.16316	0.16724
																0.16424	0.16729
																0.16545	0.16691
																0.16611	0.16756
																0.16728	0.16767
																0.16819	0.16728
																0.16921	0.16758
																0.1702	0.1676
																0.1713	0.16762
																0.17212	0.16743
																0.17322	0.16755
																0.17426	0.16793
																0.17518	0.16815
																0.17635	0.16784
																0.17714	0.16828
																0.17801	0.16864
																0.17923	0.16852
																0.17999	0.16862
																0.1812	0.16886
																0.18212	0.16865
																0.18319	0.16867
																0.1842	0.16896
																0.18511	0.16889
																0.1862	0.16933
																0.18724	0.16959
																0.1883	0.16922
																0.18911	0.1699
																0.19013	0.16994
																0.19116	0.16979
																0.19222	0.17036
																0.19317	0.1702
																0.19413	0.17014
																0.19502	0.17044
																0.19621	0.17089
																0.19744	0.17005
																0.19799	0.17068
																0.19922	0.17046
																0.20014	0.17102
																0.20125	0.17091
																0.202	0.17109
																0.20296	0.17145
																0.20396	0.17199
																0.20512	0.17152
																0.20611	0.17193
																0.20722	0.17194
																0.20823	0.17205
																0.20922	0.17242
																0.21007	0.17236
																0.21113	0.17242
																0.21228	0.1726
																0.21287	0.17246
																0.21413	0.1727
																0.21527	0.17343
																0.21621	0.17296
																0.21717	0.17344
																0.21814	0.17375
																0.21908	0.17392
																0.22022	0.17398
																0.22108	0.17476
																0.22205	0.17516
																0.223	0.17528
																0.2242	0.1754
																0.22509	0.17559
																0.22618	0.17582
																0.22733	0.17643
																0.22776	0.17698
																0.22914	0.17794
																0.23035	0.17793
																0.23128	0.17776
																0.23227	0.17926
																0.23318	0.17977
																0.23411	0.1804
																0.23518	0.18111
																0.23615	0.1809
																0.23717	0.18094
																0.2381	0.18125
																0.239	0.18116
																0.24023	0.1808
																0.24135	0.18294
																0.24236	0.18499
																0.24299	0.18733
																0.24419	0.18817
																0.24493	0.18905
																0.24623	0.19092
																0.24713	0.19231
																0.24791	0.1925
																0.24933	0.19067
																0.25021	0.19105
																0.25112	0.19069
																0.25201	0.191
																0.25323	0.19063
																0.25411	0.19117
																0.25504	0.19175
																0.25612	0.19168
																0.25711	0.19222
																0.25827	0.1925
																0.25907	0.19301
																0.26004	0.1932
																0.26135	0.19336
																0.26222	0.19402
																0.26294	0.19473
																0.26428	0.19446
																0.26507	0.19579
																0.26604	0.19597
																0.26723	0.19556
																0.26809	0.19578
																0.26908	0.19645
																0.27015	0.19634
																0.27114	0.19635
																0.27205	0.19735
																0.27309	0.19965
																0.27403	0.1998
																0.27511	0.20006
																0.2763	0.20138
																0.27718	0.20224
																0.27813	0.20244
																0.27913	0.20308
																0.28008	0.20249
																0.2812	0.203
																0.28214	0.2035
																0.28308	0.204
																0.28408	0.20424
																0.28514	0.203
																0.28635	0.20266
																0.28713	0.20399
																0.28808	0.20517
																0.2892	0.20473
																0.29006	0.20484
																0.29113	0.2035
																0.29222	0.20224
																0.2934	0.20149
																0.29417	0.20104
																0.29511	0.20122
																0.29609	0.20132
																0.29704	0.20117
																0.29801	0.20093
																0.2992	0.20144
																0.30016	0.20168
																0.30133	0.20209
																0.30216	0.20268
																0.30301	0.20326
																0.30418	0.20378
																0.30497	0.20438
																0.306	0.20566
																0.30717	0.20655
																0.30787	0.20686
																0.30906	0.20694
																0.3101	0.20778
																0.31114	0.20871
																0.31215	0.20915
																0.31295	0.20977
																0.31418	0.21049
																0.31509	0.21206
																0.31617	0.21283
																0.31695	0.21385
																0.31819	0.21485
																0.31909	0.21603
																0.32006	0.21666
																0.32115	0.2181
																0.32208	0.21913
																0.32318	0.22021
																0.32431	0.22149
																0.32509	0.22279
																0.3265	0.22331
																0.3271	0.22505
																0.32805	0.22688
																0.32902	0.22825
																0.33022	0.22996
																0.33119	0.2312
																0.33181	0.23319
																0.33308	0.23486
																0.33419	0.23651
																0.33511	0.23879
																0.33617	0.24016
																0.33709	0.24149
																0.33809	0.24276
																0.33951	0.24449
																0.34038	0.24624
																0.34112	0.24832
																0.34211	0.25
																0.34308	0.25222
																0.34385	0.25414
																0.34523	0.25627
																0.34603	0.25809
																0.34711	0.2604
																0.34838	0.26199
																0.3489	0.2641
																0.35001	0.26664
																0.35112	0.26877
																0.352	0.27065
																0.35311	0.27323
																0.35409	0.27537
																0.35482	0.27821
																0.35627	0.28023
																0.357	0.28274
																0.35791	0.2858
																0.35919	0.2879
																0.3602	0.29039
																0.36094	0.2935
																0.36238	0.29628
																0.36303	0.29894
																0.36372	0.30131
																0.36507	0.30402
																0.36588	0.30752
																0.36712	0.30992
																0.36801	0.31284
																0.36904	0.31626
																0.37011	0.31902
																0.37112	0.3223
																0.372	0.32554
																0.37305	0.32846
																0.37428	0.33148
																0.37495	0.33477
																0.37612	0.33803
																0.37713	0.34098
																0.37808	0.34447
																0.37912	0.34738
																0.38014	0.3508
																0.38119	0.35434
																0.38223	0.35795
																0.38306	0.36173
																0.38395	0.3651
																0.38523	0.36874
																0.38605	0.37247
																0.38709	0.37554
																0.3882	0.37943
																0.38915	0.38297
																0.39004	0.38615
																0.3913	0.39028
																0.39194	0.39415
																0.39316	0.39828
																0.39432	0.40146
																0.39503	0.40622
																0.39613	0.41027
																0.39713	0.41404
																0.39792	0.41818
																0.39893	0.42246
																0.40002	0.42669
																0.40111	0.4317
																0.4023	0.43574
																0.40302	0.4394
																0.40395	0.44391
																0.40506	0.44802
																0.40608	0.45192
																0.40697	0.45627
																0.40815	0.46064
																0.40896	0.46554
																0.4102	0.4695
																0.41115	0.47404
																0.41209	0.47873
																0.41301	0.48321
																0.41416	0.48827
																0.41513	0.49205
																0.41609	0.49674
																0.41713	0.50149
																0.41811	0.50603
																0.41925	0.51157
																0.42033	0.51611
																0.42095	0.52148
																0.42215	0.52661
																0.42313	0.5311
																0.42411	0.53612
																0.42516	0.54104
																0.42599	0.54614
																0.4271	0.55147
																0.42812	0.55635
																0.42908	0.56145
																0.43015	0.56712
																0.43119	0.5721
																0.43199	0.57749
																0.43307	0.58333
																0.43404	0.58856
																0.43509	0.59441
																0.43632	0.59991
																0.43719	0.60506
																0.43805	0.61102
																0.43907	0.61627
																0.44018	0.62164
																0.44099	0.62718
																0.44221	0.63299
																0.44297	0.63819
																0.4439	0.64422
																0.44494	0.65037
																0.44614	0.65514
																0.44709	0.66149
																0.44816	0.66702
																0.44911	0.67324
																0.44997	0.67902
																0.45103	0.68499
																0.45198	0.69091
																0.45308	0.69661
																0.45415	0.70255
																0.45503	0.70847
																0.45602	0.71463
																0.45713	0.71991
																0.45807	0.72663
																0.45905	0.7327
																0.46012	0.73859
																0.46128	0.74441
																0.46203	0.75109
																0.463	0.75652
																0.46424	0.76273
																0.46523	0.76915
																0.466	0.77477
																0.46709	0.78124
																0.46803	0.78717
																0.46913	0.79335
																0.4702	0.79994
																0.47123	0.80546
																0.47201	0.81199
																0.47301	0.81864
																0.47406	0.82448
																0.47496	0.8306
																0.47614	0.83698
																0.47706	0.84263
																0.4782	0.84893
																0.47918	0.85504
																0.47998	0.86114
																0.48111	0.86801
																0.48206	0.87409
																0.48294	0.88022
																0.48408	0.88667
																0.48501	0.89306
																0.4861	0.8989
																0.48713	0.90552
																0.48796	0.91141
																0.4889	0.91789
																0.49025	0.92393
																0.49111	0.92937
																0.49207	0.93571
																0.49321	0.94132
																0.49418	0.94704
																0.49515	0.95373
																0.496	0.95964
																0.497	0.96566
																0.49801	0.9717
																0.49891	0.97786
																0.50012	0.98371
																0.5011	0.98956
																0.50202	0.99584
																0.50314	1
																0.50402	1.01
																0.50502	1.01
																0.50602	1.02
																0.50711	1.03
																0.50826	1.03
																0.50895	1.04
																0.51013	1.04
																0.51113	1.05
																0.51197	1.05
																0.51311	1.06
																0.51414	1.07
																0.51501	1.07
																0.51621	1.08
																0.51707	1.08
																0.5181	1.09
																0.51923	1.09
																0.52007	1.1
																0.521	1.1
																0.52197	1.11
																0.52294	1.11
																0.52405	1.12
																0.52509	1.13
																0.52598	1.13
																0.52695	1.14
																0.52794	1.14
																0.52917	1.15
																0.53007	1.15
																0.53106	1.15
																0.53196	1.16
																0.5331	1.16
																0.53412	1.17
																0.53494	1.17
																0.53603	1.18
																0.53706	1.18
																0.53816	1.19
																0.53908	1.19
																0.54	1.2
																0.54108	1.2
																0.54218	1.2
																0.54306	1.21
																0.54397	1.21
																0.54509	1.22
																0.54623	1.22
																0.54706	1.22
																0.54806	1.23
																0.54912	1.23
																0.55018	1.23
																0.5512	1.24
																0.55217	1.24
																0.55306	1.25
																0.55397	1.25
																0.55488	1.25
																0.55599	1.26
																0.55726	1.26
																0.55814	1.26
																0.55884	1.27
																0.56024	1.27
																0.56118	1.27
																0.56181	1.27
																0.56309	1.28
																0.56409	1.28
																0.56508	1.28
																0.56606	1.28
																0.56723	1.29
																0.56805	1.29
																0.56902	1.29
																0.57005	1.29
																0.57111	1.3
																0.5722	1.3
																0.57294	1.3
																0.57389	1.3
																0.57475	1.3
																0.57611	1.3
																0.57705	1.31
																0.5779	1.31
																0.57899	1.31
																0.57991	1.31
																0.5811	1.31
																0.58193	1.31
																0.58298	1.31
																0.58402	1.31
																0.58483	1.32
																0.58617	1.32
																0.58705	1.32
																0.58784	1.32
																0.58921	1.32
																0.59007	1.32
																0.59093	1.32
																0.59224	1.32
																0.59307	1.32
																0.59384	1.32
																0.59525	1.32
																0.59594	1.32
																0.59712	1.32
																0.59811	1.32
																0.59894	1.32
																0.60001	1.32
																0.60119	1.32
																0.60167	1.32
																0.6032	1.32
																0.60404	1.32
																0.6049	1.32
																0.60607	1.32
																0.60713	1.31
																0.6079	1.31
																0.60918	1.31
																0.61007	1.31
																0.61083	1.31
																0.61214	1.31
																0.61318	1.31
																0.61397	1.31
																0.61506	1.31
																0.61609	1.31
																0.61694	1.3
																0.61795	1.3
																0.61903	1.3
																0.62004	1.3
																0.62123	1.3
																0.62203	1.29
																0.62289	1.29
																0.62392	1.29
																0.62496	1.29
																0.62623	1.28
																0.62706	1.28
																0.62778	1.28
																0.62913	1.28
																0.63013	1.27
																0.63108	1.27
																0.63216	1.27
																0.63298	1.27
																0.63398	1.26
																0.63499	1.26
																0.63621	1.26
																0.6369	1.26
																0.63809	1.25
																0.63896	1.25
																0.63982	1.25
																0.64113	1.25
																0.6419	1.24
																0.64313	1.24
																0.64419	1.24
																0.64519	1.24
																0.64597	1.23
																0.64707	1.23
																0.64795	1.23
																0.6491	1.23
																0.65001	1.22
																0.65103	1.22
																0.65218	1.22
																0.65298	1.21
																0.65383	1.21
																0.65498	1.21
																0.65595	1.21
																0.65694	1.2
																0.65809	1.2
																0.6589	1.2
																0.65989	1.2
																0.66086	1.19
																0.66199	1.19
																0.6631	1.19
																0.6638	1.19
																0.66504	1.19
																0.66623	1.19
																0.667	1.18
																0.66795	1.18
																0.66923	1.18
																0.66993	1.18
																0.67094	1.18
																0.67224	1.17
																0.67292	1.17
																0.67391	1.16
																0.67516	1.16
																0.67593	1.16
																0.67693	1.16
																0.67809	1.15
																0.67898	1.15
																0.67993	1.15
																0.68104	1.15
																0.68221	1.15
																0.68295	1.14
																0.68391	1.14
																0.68498	1.14
																0.68622	1.14
																0.68704	1.14
																0.68815	1.13
																0.68903	1.13
																0.68992	1.13
																0.69115	1.13
																0.69206	1.13
																0.69301	1.12
																0.69417	1.12
																0.69513	1.12
																0.69588	1.12
																0.69715	1.12
																0.69788	1.12
																0.69897	1.12
																0.70013	1.12
																0.70109	1.12
																0.702	1.12
																0.70296	1.13
																0.70391	1.12
																0.70495	1.12
																0.70592	1.12
																0.70685	1.12
																0.70803	1.12
																0.70887	1.12
																0.70988	1.12
																0.71086	1.12
																0.71195	1.12
																0.71277	1.12
																0.7142	1.12
																0.71502	1.12
																0.71605	1.12
																0.71707	1.12
																0.71799	1.12
																0.71906	1.12
																0.72007	1.12
																0.7211	1.12
																0.72211	1.12
																0.72322	1.12
																0.72398	1.12
																0.72512	1.12
																0.72618	1.12
																0.72708	1.12
																0.72795	1.12
																0.72907	1.13
																0.7299	1.13
																0.73121	1.13
																0.73204	1.13
																0.73288	1.13
																0.734	1.13
																0.73517	1.13
																0.73586	1.13
																0.73708	1.13
																0.73795	1.14
																0.73892	1.14
																0.73994	1.14
																0.74086	1.14
																0.74182	1.14
																0.74284	1.14
																0.74391	1.14
																0.74507	1.14
																0.74613	1.14
																0.74685	1.15
																0.74807	1.15
																0.74918	1.15
																0.75005	1.15
																0.75093	1.15
																0.75207	1.15
																0.75307	1.15
																0.75394	1.15
																0.75511	1.16
																0.75595	1.16
																0.75695	1.16
																0.75799	1.16
																0.7588	1.17
																0.75996	1.17
																0.76099	1.17
																0.76188	1.17
																0.76323	1.17
																0.76396	1.17
																0.7648	1.17
																0.76605	1.18
																0.76675	1.18
																0.76796	1.18
																0.76891	1.19
																0.7702	1.19
																0.77099	1.2
																0.77207	1.2
																0.77291	1.2
																0.77394	1.2
																0.77516	1.2
																0.77583	1.21
																0.77702	1.21
																0.77814	1.21
																0.77886	1.21
																0.77999	1.21
																0.78103	1.22
																0.78202	1.22
																0.78297	1.22
																0.78413	1.22
																0.78489	1.23
																0.78592	1.23
																0.78706	1.23
																0.78784	1.23
																0.78899	1.24
																0.79006	1.24
																0.79094	1.24
																0.79216	1.25
																0.793	1.25
																0.79398	1.25
																0.79519	1.25
																0.79615	1.26
																0.79706	1.26
																0.79797	1.26
																0.79887	1.26
																0.79944	1.26
																0.79999	1.27
																0.79924	1.23
																0.79837	1.17
																0.79724	1.13
																0.79641	1.1
																0.79534	1.07
																0.79437	1.05
																0.7933	1.03
																0.79245	1
																0.79134	0.98103
																0.79012	0.96109
																0.78923	0.94197
																0.78815	0.92327
																0.7873	0.90472
																0.78641	0.88706
																0.78513	0.87041
																0.78448	0.85384
																0.7833	0.83748
																0.78217	0.82135
																0.78142	0.80527
																0.78031	0.79045
																0.77924	0.77565
																0.77828	0.76173
																0.77738	0.74772
																0.77636	0.73448
																0.77538	0.72169
																0.77436	0.70872
																0.77333	0.69689
																0.77211	0.68437
																0.77131	0.67248
																0.77036	0.6617
																0.76933	0.65025
																0.76826	0.63934
																0.76725	0.62884
																0.76623	0.61776
																0.7652	0.60794
																0.76417	0.60166
																0.76338	0.59317
																0.76239	0.58401
																0.76142	0.57468
																0.7602	0.56525
																0.75922	0.55735
																0.75819	0.54868
																0.7575	0.53978
																0.7564	0.53214
																0.75534	0.52397
																0.75453	0.51632
																0.75321	0.5094
																0.75245	0.50222
																0.75145	0.49547
																0.75031	0.48831
																0.74913	0.48101
																0.74827	0.47372
																0.74763	0.4672
																0.74635	0.4602
																0.74524	0.4538
																0.74419	0.44861
																0.74318	0.44264
																0.74224	0.43717
																0.74135	0.43035
																0.74028	0.42502
																0.73923	0.42049
																0.73831	0.41542
																0.73731	0.40938
																0.73632	0.4064
																0.73531	0.40418
																0.7343	0.40076
																0.73315	0.39614
																0.73242	0.39312
																0.73142	0.38919
																0.73033	0.38526
																0.7293	0.38113
																0.72822	0.37719
																0.72735	0.37635
																0.72629	0.37232
																0.72514	0.36677
																0.72444	0.35765
																0.72336	0.34701
																0.72236	0.33812
																0.72136	0.33259
																0.72017	0.32621
																0.71932	0.32082
																0.71843	0.31593
																0.71715	0.31124
																0.71618	0.30765
																0.71533	0.30478
																0.71431	0.3009
																0.71339	0.29654
																0.71233	0.29319
																0.71131	0.29022
																0.71044	0.28743
																0.7094	0.28459
																0.70844	0.28095
																0.70737	0.2766
																0.70631	0.27334
																0.70515	0.26993
																0.70446	0.2672
																0.7034	0.26452
																0.70233	0.26214
																0.70132	0.26011
																0.70048	0.25724
																0.69934	0.25443
																0.69831	0.25194
																0.6974	0.24967
																0.69625	0.24757
																0.69544	0.24555
																0.69411	0.24238
																0.69319	0.23904
																0.69216	0.23651
																0.69128	0.23317
																0.6904	0.23046
																0.68946	0.22688
																0.68833	0.22364
																0.68739	0.21999
																0.68613	0.21694
																0.68516	0.21445
																0.68433	0.21717
																0.68341	0.22012
																0.68226	0.21902
																0.68149	0.2177
																0.68019	0.21552
																0.67921	0.21225
																0.67847	0.20985
																0.67754	0.20836
																0.67628	0.2073
																0.67539	0.20522
																0.67418	0.2031
																0.67331	0.2009
																0.67234	0.19882
																0.67138	0.19714
																0.67043	0.1956
																0.66926	0.19423
																0.66837	0.19168
																0.66732	0.19025
																0.66637	0.18826
																0.66533	0.18576
																0.66426	0.18384
																0.66322	0.18229
																0.66241	0.18004
																0.66124	0.17774
																0.66022	0.17552
																0.65926	0.17354
																0.65834	0.17216
																0.65741	0.1709
																0.65626	0.16942
																0.65542	0.16885
																0.65435	0.169
																0.65325	0.16812
																0.65236	0.16656
																0.6514	0.16446
																0.65024	0.16302
																0.64929	0.16141
																0.64852	0.15894
																0.64717	0.15633
																0.64637	0.1539
																0.64523	0.15246
																0.64426	0.1512
																0.64328	0.14955
																0.64244	0.14863
																0.6413	0.14773
																0.64029	0.1463
																0.63948	0.14586
																0.63833	0.14548
																0.63737	0.14372
																0.63646	0.14182
																0.6353	0.13986
																0.63428	0.13792
																0.63326	0.13598
																0.6324	0.13417
																0.63155	0.13197
																0.6303	0.13017
																0.62934	0.12817
																0.62855	0.12611
																0.62707	0.12402
																0.62622	0.12132
																0.62548	0.11822
																0.62415	0.11574
																0.6234	0.11276
																0.62243	0.10943
																0.62133	0.10727
																0.62038	0.10511
																0.6192	0.10376
																0.61832	0.10172
																0.61739	0.10004
																0.61631	0.09777
																0.61516	0.09518
																0.61447	0.09302
																0.61333	0.09191
																0.61224	0.09065
																0.61143	0.0888
																0.61029	0.08683
																0.60916	0.08503
																0.60851	0.08368
																0.60728	0.08238
																0.60641	0.0809
																0.60538	0.08014
																0.60436	0.07892
																0.60349	0.07651
																0.60249	0.07539
																0.60139	0.07415
																0.60032	0.07263
																0.59958	0.07062
																0.59841	0.06969
																0.59727	0.06852
																0.59643	0.06724
																0.59523	0.0656
																0.5944	0.06446
																0.59326	0.06327
																0.59249	0.0615
																0.59143	0.05972
																0.5904	0.05808
																0.58949	0.05695
																0.58857	0.05537
																0.58743	0.0535
																0.58627	0.05186
																0.58524	0.05092
																0.58446	0.04926
																0.5835	0.04808
																0.58281	0.04686
																0.58141	0.04534
																0.58031	0.04435
																0.57976	0.04277
																0.57824	0.04224
																0.57752	0.04049
																0.57651	0.03875
																0.5753	0.03735
																0.57449	0.03597
																0.57337	0.03412
																0.57234	0.03279
																0.57127	0.03126
																0.57034	0.02914
																0.56913	0.02707
																0.56836	0.02598
																0.56762	0.02424
																0.56643	0.02211
																0.56543	0.02081
																0.56439	0.01945
																0.56336	0.01825
																0.56243	0.01676
																0.56129	0.01549
																0.56031	0.0142
																0.5594	0.01336
																0.55838	0.01207
																0.55731	0.01069
																0.55636	0.00993
																0.55551	0.00883
																0.55453	0.00756
																0.55372	0.00619
																0.55245	0.00543
																0.5513	0.00437
																0.55025	0.003
																0.54932	0.00178
																0.54838	0.000163981
																0.54759	-0.0008438
																0.54631	-0.00139
																0.54535	-0.00288
																0.54429	-0.00403
																0.54322	-0.00453
																0.54241	-0.00586
																0.54141	-0.00666
																0.54029	-0.00767
																0.53946	-0.00874
																0.53808	-0.00951
																0.53748	-0.01098
																0.53638	-0.01251
																0.53538	-0.01305
																0.53465	-0.01439
																0.53336	-0.01553
																0.53232	-0.01617
																0.53112	-0.01718
																0.53061	-0.01856
																0.52944	-0.01882
																0.52838	-0.0206
																0.52747	-0.02174
																0.52629	-0.02212
																0.52529	-0.02311
																0.52437	-0.0243
																0.52321	-0.0256
																0.52237	-0.02663
																0.52149	-0.02733
																0.52039	-0.02825
																0.51933	-0.02909
																0.51848	-0.03016
																0.51753	-0.0312
																0.51634	-0.03227
																0.51529	-0.03312
																0.51444	-0.03471
																0.51332	-0.03585
																0.51235	-0.03658
																0.51126	-0.03784
																0.51048	-0.03895
																0.50929	-0.03968
																0.50834	-0.04082
																0.5074	-0.04163
																0.50639	-0.04255
																0.50548	-0.04369
																0.50427	-0.0442
																0.50345	-0.04561
																0.50241	-0.04709
																0.50128	-0.04773
																0.50041	-0.04856
																0.49918	-0.04986
																0.49832	-0.05104
																0.49732	-0.0518
																0.49626	-0.05267
																0.49537	-0.05416
																0.49441	-0.0553
																0.4934	-0.05637
																0.49239	-0.05732
																0.49147	-0.05825
																0.49037	-0.05953
																0.4894	-0.06041
																0.4885	-0.06171
																0.48728	-0.06282
																0.48644	-0.06386
																0.48514	-0.06502
																0.48436	-0.06584
																0.48349	-0.06673
																0.48221	-0.06746
																0.48134	-0.06863
																0.48041	-0.07036
																0.4795	-0.07144
																0.47833	-0.07209
																0.47747	-0.07364
																0.47632	-0.07496
																0.47521	-0.07625
																0.47433	-0.07698
																0.47351	-0.07854
																0.47234	-0.07985
																0.47143	-0.08066
																0.47031	-0.08191
																0.46935	-0.08308
																0.46819	-0.08429
																0.46724	-0.086
																0.46646	-0.08669
																0.46546	-0.08772
																0.46424	-0.08931
																0.46342	-0.09008
																0.46233	-0.09198
																0.46124	-0.09331
																0.46042	-0.09429
																0.45927	-0.09587
																0.45836	-0.09697
																0.45748	-0.09804
																0.45631	-0.09893
																0.45538	-0.10009
																0.45442	-0.1018
																0.45338	-0.10276
																0.45238	-0.10398
																0.45145	-0.10534
																0.45042	-0.10662
																0.44936	-0.10778
																0.4485	-0.10869
																0.44744	-0.11034
																0.4464	-0.11174
																0.44545	-0.11333
																0.44424	-0.1149
																0.44346	-0.11647
																0.44249	-0.1185
																0.44142	-0.12032
																0.44042	-0.12162
																0.4396	-0.12394
																0.43848	-0.12607
																0.43747	-0.12747
																0.43636	-0.12938
																0.43517	-0.1317
																0.43454	-0.13344
																0.43338	-0.13591
																0.43243	-0.13783
																0.43143	-0.1397
																0.43058	-0.14183
																0.42935	-0.14406
																0.42849	-0.14593
																0.42756	-0.14807
																0.42631	-0.15032
																0.42554	-0.15292
																0.42432	-0.15508
																0.42331	-0.1574
																0.4225	-0.1603
																0.42134	-0.16332
																0.42036	-0.16581
																0.41947	-0.16771
																0.41839	-0.17024
																0.41745	-0.17268
																0.41647	-0.17565
																0.41521	-0.17806
																0.41435	-0.18021
																0.41338	-0.18347
																0.41212	-0.18591
																0.41155	-0.18899
																0.4104	-0.19175
																0.40936	-0.19515
																0.40861	-0.19834
																0.4073	-0.20092
																0.40625	-0.20418
																0.40538	-0.20721
																0.40419	-0.21041
																0.40319	-0.21341
																0.40261	-0.21718
																0.40134	-0.21992
																0.40039	-0.2234
																0.39956	-0.22714
																0.39829	-0.23077
																0.39748	-0.23451
																0.39666	-0.23777
																0.39534	-0.2415
																0.39437	-0.24502
																0.39363	-0.24887
																0.39251	-0.25216
																0.39144	-0.25635
																0.39049	-0.25985
																0.38934	-0.26307
																0.3884	-0.26691
																0.38736	-0.27094
																0.38637	-0.27502
																0.38554	-0.27868
																0.38425	-0.28284
																0.38332	-0.2869
																0.38245	-0.29099
																0.38138	-0.29511
																0.38017	-0.29927
																0.37945	-0.30365
																0.37841	-0.30826
																0.37748	-0.31296
																0.37655	-0.31662
																0.37539	-0.32018
																0.37428	-0.3243
																0.37363	-0.32837
																0.37228	-0.33258
																0.37144	-0.33674
																0.37059	-0.34091
																0.36939	-0.34528
																0.36868	-0.34966
																0.36751	-0.35376
																0.36629	-0.35801
																0.36554	-0.36279
																0.36436	-0.36648
																0.3634	-0.37059
																0.36262	-0.37541
																0.36165	-0.3797
																0.36024	-0.38391
																0.3595	-0.38818
																0.35836	-0.39262
																0.35733	-0.39714
																0.35656	-0.40136
																0.35556	-0.40546
																0.35434	-0.41004
																0.35358	-0.41447
																0.35257	-0.41854
																0.35165	-0.42302
																0.35038	-0.42688
																0.34934	-0.43162
																0.34853	-0.43573
																0.34742	-0.44014
																0.34639	-0.44434
																0.34545	-0.449
																0.34453	-0.45307
																0.34335	-0.45738
																0.34239	-0.46182
																0.34145	-0.46569
																0.3402	-0.46982
																0.33946	-0.47465
																0.33861	-0.4789
																0.33733	-0.4824
																0.33655	-0.48669
																0.33554	-0.49045
																0.33459	-0.49452
																0.33323	-0.49846
																0.33246	-0.50278
																0.33139	-0.50723
																0.3303	-0.51102
																0.32945	-0.51489
																0.3284	-0.51843
																0.32733	-0.52284
																0.32655	-0.52685
																0.32557	-0.53009
																0.32453	-0.53403
																0.32363	-0.53758
																0.32263	-0.54057
																0.32143	-0.54513
																0.32038	-0.54881
																0.31917	-0.55205
																0.31845	-0.55566
																0.31749	-0.55928
																0.3162	-0.56225
																0.31558	-0.56594
																0.31428	-0.56927
																0.31333	-0.57283
																0.31239	-0.5759
																0.31171	-0.57849
																0.30994	-0.58205
																0.30938	-0.58508
																0.30841	-0.588
																0.30741	-0.59129
																0.30654	-0.59417
																0.30535	-0.59735
																0.30432	-0.60033
																0.30361	-0.60289
																0.30259	-0.60526
																0.3014	-0.60845
																0.30052	-0.61099
																0.29944	-0.61328
																0.29839	-0.61571
																0.29751	-0.61816
																0.29655	-0.62048
																0.29546	-0.6228
																0.29449	-0.62506
																0.29353	-0.6277
																0.2927	-0.63018
																0.29161	-0.63211
																0.29037	-0.634
																0.28941	-0.63564
																0.2887	-0.63779
																0.28742	-0.6398
																0.28655	-0.64132
																0.28545	-0.64261
																0.28436	-0.64455
																0.28355	-0.6465
																0.2824	-0.64764
																0.28133	-0.64916
																0.28029	-0.65091
																0.27954	-0.65212
																0.27841	-0.65355
																0.27761	-0.65495
																0.27655	-0.65578
																0.27539	-0.65696
																0.27442	-0.65756
																0.27348	-0.65879
																0.27231	-0.65921
																0.27147	-0.6606
																0.27052	-0.6612
																0.26936	-0.6621
																0.26847	-0.66238
																0.26758	-0.66362
																0.26642	-0.6637
																0.26534	-0.66423
																0.2645	-0.6646
																0.26331	-0.66473
																0.26259	-0.66532
																0.26134	-0.6657
																0.26041	-0.66499
																0.25949	-0.66565
																0.25838	-0.66591
																0.25742	-0.66546
																0.25674	-0.66597
																0.25555	-0.66605
																0.2543	-0.66575
																0.2537	-0.6656
																0.25223	-0.66503
																0.25138	-0.66469
																0.25049	-0.66482
																0.24942	-0.66373
																0.24841	-0.66289
																0.24742	-0.66269
																0.24644	-0.66218
																0.24539	-0.66148
																0.24443	-0.66084
																0.24329	-0.66002
																0.24245	-0.65922
																0.24147	-0.65836
																0.24044	-0.65772
																0.23942	-0.6566
																0.23835	-0.65562
																0.23744	-0.65445
																0.23654	-0.65373
																0.23561	-0.65215
																0.23424	-0.65082
																0.23353	-0.64979
																0.23251	-0.64899
																0.23139	-0.64711
																0.2305	-0.64572
																0.22935	-0.64506
																0.22844	-0.64378
																0.22744	-0.64215
																0.22642	-0.64077
																0.2254	-0.63924
																0.22433	-0.63841
																0.22347	-0.63649
																0.22235	-0.63427
																0.22147	-0.63316
																0.22036	-0.63209
																0.21951	-0.63025
																0.21853	-0.62844
																0.21753	-0.62726
																0.21656	-0.62504
																0.21535	-0.62307
																0.21454	-0.62172
																0.21339	-0.61963
																0.2125	-0.6183
																0.21153	-0.61651
																0.21056	-0.61437
																0.20935	-0.6123
																0.20834	-0.61029
																0.20762	-0.60863
																0.20638	-0.60699
																0.20545	-0.60476
																0.20454	-0.60265
																0.20351	-0.60134
																0.2024	-0.59906
																0.2014	-0.59713
																0.20032	-0.59548
																0.19953	-0.59334
																0.19855	-0.59155
																0.19714	-0.58922
																0.19655	-0.58688
																0.19542	-0.58521
																0.19439	-0.58347
																0.19357	-0.58078
																0.19249	-0.57939
																0.19152	-0.57708
																0.19049	-0.5755
																0.18953	-0.57327
																0.18853	-0.57101
																0.18758	-0.56898
																0.18643	-0.56727
																0.18538	-0.56538
																0.18446	-0.56272
																0.18337	-0.56098
																0.18242	-0.55904
																0.18163	-0.55728
																0.18051	-0.55474
																0.17932	-0.55266
																0.1786	-0.55131
																0.17762	-0.54923
																0.17659	-0.54717
																0.17544	-0.54505
																0.1744	-0.54287
																0.17358	-0.54118
																0.17242	-0.53944
																0.17134	-0.53686
																0.17071	-0.53541
																0.16945	-0.53326
																0.16845	-0.53139
																0.16772	-0.52936
																0.16654	-0.52782
																0.16542	-0.52597
																0.16478	-0.52394
																0.16339	-0.5221
																0.16241	-0.52008
																0.16156	-0.51849
																0.16038	-0.51658
																0.15947	-0.5143
																0.15858	-0.51286
																0.15734	-0.51073
																0.15658	-0.5088
																0.15561	-0.50755
																0.15436	-0.5055
																0.15338	-0.50399
																0.15238	-0.50265
																0.15126	-0.50053
																0.1505	-0.4999
																0.15036	-0.49955
																0.15019	-0.49853
																0.14921	-0.49731
																0.14819	-0.495
																0.14735	-0.49372
																0.14609	-0.49188
																0.14504	-0.49002
																0.14425	-0.48864
																0.14314	-0.48737
																0.14219	-0.48523
																0.14126	-0.48429
																0.14018	-0.48252
																0.13913	-0.481
																0.13842	-0.47983
																0.13722	-0.47801
																0.13634	-0.47669
																0.13516	-0.4753
																0.1342	-0.47348
																0.13321	-0.47191
																0.13225	-0.47065
																0.13101	-0.46925
																0.1301	-0.46797
																0.12924	-0.46653
																0.12807	-0.46552
																0.12713	-0.46427
																0.12619	-0.46304
																0.12496	-0.46163
																0.12429	-0.46042
																0.12326	-0.45902
																0.12202	-0.45767
																0.12129	-0.45659
																0.12019	-0.45514
																0.11938	-0.45415
																0.11828	-0.45279
																0.11714	-0.45177
																0.11622	-0.45077
																0.11531	-0.45013
																0.11409	-0.44855
																0.11312	-0.44759
																0.11227	-0.4467
																0.11134	-0.44515
																0.11024	-0.44408
																0.10921	-0.44354
																0.10818	-0.44194
																0.10711	-0.44079
																0.10622	-0.44001
																0.10513	-0.43913
																0.10431	-0.43816
																0.10311	-0.43732
																0.10238	-0.43638
																0.10129	-0.43551
																0.1002	-0.4345
																0.09938	-0.43354
																0.09824	-0.43259
																0.09708	-0.43174
																0.0963	-0.43075
																0.09529	-0.42972
																0.09427	-0.42878
																0.0933	-0.42813
																0.09234	-0.4273
																0.09118	-0.42643
																0.09021	-0.42587
																0.08929	-0.42473
																0.08821	-0.4241
																0.0873	-0.42348
																0.08638	-0.42254
																0.08522	-0.42163
																0.08425	-0.421
																0.08322	-0.42046
																0.08233	-0.41935
																0.08136	-0.41878
																0.08003	-0.41824
																0.07915	-0.41707
																0.0781	-0.41676
																0.07704	-0.41607
																0.07648	-0.41558
																0.07502	-0.41494
																0.07418	-0.41388
																0.07322	-0.41354
																0.07219	-0.41303
																0.07125	-0.41203
																0.07029	-0.41156
																0.06922	-0.41076
																0.06817	-0.40964
																0.06748	-0.40948
																0.0661	-0.40871
																0.06525	-0.40822
																0.06423	-0.40792
																0.06312	-0.4073
																0.06231	-0.40646
																0.06112	-0.40648
																0.06009	-0.40528
																0.05933	-0.40482
																0.05818	-0.40431
																0.05729	-0.40388
																0.05635	-0.40295
																0.05505	-0.40278
																0.05423	-0.40201
																0.05326	-0.40154
																0.05209	-0.40114
																0.05119	-0.40092
																0.05019	-0.4003
																0.04916	-0.39964
																0.04827	-0.39932
																0.04705	-0.39857
																0.04599	-0.39843
																0.04523	-0.39787
																0.04437	-0.39754
																0.04278	-0.39682
																0.04239	-0.39644
																0.04143	-0.39608
																0.04001	-0.3957
																0.03942	-0.39509
																0.03826	-0.39482
																0.0372	-0.39436
																0.03639	-0.39371
																0.03505	-0.39379
																0.03422	-0.39313
																0.03333	-0.39226
																0.03218	-0.39252
																0.03087	-0.39135
																0.03014	-0.39119
																0.02905	-0.39132
																0.02819	-0.39057
																0.02724	-0.38992
																0.02639	-0.39018
																0.02534	-0.38961
																0.02424	-0.38927
																0.02308	-0.38896
																0.02242	-0.38838
																0.0212	-0.3883
																0.01996	-0.3877
																0.01924	-0.38735
																0.01831	-0.38714
																0.01727	-0.38656
																0.01615	-0.38625
																0.0151	-0.38621
																0.01428	-0.38585
																0.01331	-0.38563
																0.0121	-0.38507
																0.01129	-0.38462
																0.01028	-0.38483
																0.00891	-0.38456
																0.00786	-0.38394
[truncated: 409 more rows]

## Sheet: Figure 4
	Fig. 4d						Fig. 4h						Fig. 4i
							ZO-1						IL-1β
	Control	Dex-P/PBS	Dex-P/NPA2				Healthy	Control	Dex-P/PBS	Dex-P/NPA2			Healthy	Control	Dex-P/PBS	Dex-P/NPA2
	1.41048	1.19129	0.96826				3.73285	1	0.344716	1.72761			0.432715	1	0.520367	0.230379
	1.29488	1.55573	0.97433				2.57591	0.164606	1.50076	1.18607			0.69783	0.972193	0.337318	0.02985
	1.53574	1.13543	0.91737				1.99043	0.028478	0.277689	1.88752			0.172583	0.410919	0.804189	0.0016156
	1.20859	1.70782	1.14769				3.92834	0.76492	0.166395	2.93833			0.285133	1.38154	0.846622	0.879255
	1.31894	1.37729	0.99985				2.58912	0.419828	1.21195	0.54076			0.512471	0.937123	1.28732	0.483439
	1.24473	1.10522	0.99249				2.89573	1.42166	1.96893	3.12893			0.15132	1.95988	0.64131	0.550203
	Control vs. Dex-P/NPA2 P = 0.0079						Control vs. Dex-P/NPA2 P = 0.0461						Control vs. Dex-P/NPA2 P = 0.0102
	Dex-P/PBS vs. Dex-P/NPA2 P = 0.0064
							Occludin-1						TNF
	Fig. 4f						Healthy	Control	Dex-P/PBS	Dex-P/NPA2			Healthy	Control	Dex-P/PBS	Dex-P/NPA2
	Histopathology score						1.53725	1	1.13281	1.48525			0.343485	1	1.13826	0.009498
	Healthy	Control	Dex-P/PBS	Dex-P/NPA2			2.34614	0.279634	0.71689	1.54836			0.647714	1.00714	2.61287	0.390976
	0	3	2	1.5			1.82373	0.715736	1.14666	0.920011			0.253983	1.78688	1.88466	0.50253
	0	4	3	0.5			1.52398	0.91256	1.52172	1.68632			0.48273	1.39631	1.89784	0.451251
	0	3	2.5	0			2.07831	1.14279	0.80952	2.02356			0.686217	3.79607	2.65778	0.380673
	0	2	1	0.5			2.27364	0.70977	0.76405	1.72966			0.723859	1.53847	0.994168	1.03177
	0	3	0.5	0.5
	0	3	2.5	0			Control vs. Dex-P/NPA2 P = 0.0038						Dex-P/PBS vs. Dex-P/NPA2 P = 0.0073
							Dex-P/PBS vs. Dex-P/NPA2 P = 0.0462
	Control vs. Dex-P/NPA2 P = <0.0001
	Dex-P/PBS vs. Dex-P/NPA2 P = 0.0053
	Fig. 4g
	MPO activity
	Healthy	Control	Dex-P/PBS	Dex-P/NPA2
	0.19713	0.25477	0.14535	0.013725
	0.07503	0.50362	0.13164	0.097071
	0.16311	0.46896	0.23782	0.036001
	0.13636	0.21721	0.61749	0.095354
	0.11357	1.01863	0.19069	0.091462
	0.14762	0.58104	0.12298	0.091124
	Control vs. Dex-P/NPA2 P = 0.0017

## Sheet: Figure 5
	Fig. 5c					Fig. 5g					Fig. 5i
	Histopathology score					Observed OTUs						Control-1	Control-2	Control-3	Control-4	Control-5	Dex-P/NPA-1	Dex-P/NPA-2	Dex-P/NPA-3	Dex-P/NPA-4	Dex-P/NPA-5	Dex-P/PBS-1	Dex-P/PBS-2	Dex-P/PBS-3	Dex-P/PBS-4	Dex-P/PBS-5	Healthy-1	Healthy-2	Healthy-3	Healthy-4	Healthy-5
	Control	Dex-P/PBS	Dex-P/NPA2			Healthy	Control	Dex-P/PBS	Dex-P/NPA2		Control-1	0	0.334182	0.347124	0.312703	0.303891	0.417255	0.418052	0.382714	0.397311	0.412572	0.39603	0.437664	0.386953	0.441262	0.415206	0.471461	0.471082	0.475137	0.49981	0.515037
	5	3	2			574	290	269	474		Control-2	0.334182	0	0.278247	0.308624	0.374991	0.364217	0.342391	0.290296	0.341069	0.358774	0.320054	0.367399	0.29959	0.383385	0.365252	0.402576	0.422892	0.390552	0.434965	0.433331
	3	3	0			527	308	273	403		Control-3	0.347124	0.278247	0	0.369844	0.355322	0.421322	0.396736	0.35741	0.40399	0.431301	0.389871	0.402081	0.396905	0.412488	0.359371	0.499322	0.479768	0.460588	0.474684	0.513759
	3	2	0			565	267	398	343		Control-4	0.312703	0.308624	0.369844	0	0.374323	0.309735	0.313144	0.321015	0.27784	0.29671	0.407135	0.402832	0.306757	0.439663	0.35612	0.367477	0.386029	0.373834	0.415333	0.389771
	5	1	1			440	371	249	433		Control-5	0.303891	0.374991	0.355322	0.374323	0	0.463309	0.45098	0.389057	0.460367	0.447183	0.385659	0.476481	0.394549	0.440638	0.45078	0.517171	0.52946	0.517599	0.500899	0.551672
	3	4	3			518	212	261	380		Dex-P/NPA-1	0.417255	0.364217	0.421322	0.309735	0.463309	0	0.254228	0.279821	0.260742	0.280111	0.461104	0.378875	0.28874	0.431859	0.41359	0.322547	0.310048	0.286812	0.385969	0.344406
											Dex-P/NPA-2	0.418052	0.342391	0.396736	0.313144	0.45098	0.254228	0	0.287184	0.253449	0.218534	0.466551	0.370967	0.291253	0.412972	0.407292	0.366791	0.366471	0.33695	0.414853	0.398006
	Control vs. Dex-P/NPA2 P = 0.0118					Dex-P/PBS vs. Dex-P/NPA2 P = 0.0208					Dex-P/NPA-3	0.382714	0.290296	0.35741	0.321015	0.389057	0.279821	0.287184	0	0.311289	0.304258	0.388621	0.365949	0.274284	0.386465	0.392855	0.372212	0.353188	0.344633	0.390959	0.392585
						Healthy vs. Dex-P/NPA2 P = 0.0190					Dex-P/NPA-4	0.397311	0.341069	0.40399	0.27784	0.460367	0.260742	0.253449	0.311289	0	0.212859	0.465473	0.393573	0.307604	0.412049	0.433406	0.313375	0.361402	0.302468	0.378217	0.317689
											Dex-P/NPA-5	0.412572	0.358774	0.431301	0.29671	0.447183	0.280111	0.218534	0.304258	0.212859	0	0.474644	0.371805	0.305884	0.385605	0.411422	0.353394	0.351822	0.329384	0.38908	0.367726
											Dex-P/PBS-1	0.39603	0.320054	0.389871	0.407135	0.385659	0.461104	0.466551	0.388621	0.465473	0.474644	0	0.402079	0.349652	0.362294	0.372176	0.469126	0.497037	0.47045	0.499175	0.521938
											Dex-P/PBS-2	0.437664	0.367399	0.402081	0.402832	0.476481	0.378875	0.370967	0.365949	0.393573	0.371805	0.402079	0	0.303061	0.301039	0.356659	0.45832	0.425848	0.430716	0.498568	0.481172
	Fig. 5d					Fig. 5h					Dex-P/PBS-3	0.386953	0.29959	0.396905	0.306757	0.394549	0.28874	0.291253	0.274284	0.307604	0.305884	0.349652	0.303061	0	0.326782	0.361676	0.368032	0.372879	0.354912	0.419261	0.39356
	ZO-1					Chao index					Dex-P/PBS-4	0.441262	0.383385	0.412488	0.439663	0.440638	0.431859	0.412972	0.386465	0.412049	0.385605	0.362294	0.301039	0.326782	0	0.379123	0.499656	0.494502	0.463199	0.512708	0.497211
	Control	Dex-P/PBS	Dex-P/NPA2			Healthy	Control	Dex-P/PBS	Dex-P/NPA2		Dex-P/PBS-5	0.415206	0.365252	0.359371	0.35612	0.45078	0.41359	0.407292	0.392855	0.433406	0.411422	0.372176	0.356659	0.361676	0.379123	0	0.483983	0.492628	0.47951	0.517262	0.522724
	1	5.28213	10.0033			601.973	365.136	322.103	518.25		Healthy-1	0.471461	0.402576	0.499322	0.367477	0.517171	0.322547	0.366791	0.372212	0.313375	0.353394	0.469126	0.45832	0.368032	0.499656	0.483983	0	0.21821	0.175097	0.3186	0.251337
	1.48047	7.373	21.1859			560.768	385.656	321.487	464.091		Healthy-2	0.471082	0.422892	0.479768	0.386029	0.52946	0.310048	0.366471	0.353188	0.361402	0.351822	0.497037	0.425848	0.372879	0.494502	0.492628	0.21821	0	0.226261	0.341051	0.283427
	0.039285	13.7295	7.06534			614.171	326.094	465.525	402.757		Healthy-3	0.475137	0.390552	0.460588	0.373834	0.517599	0.286812	0.33695	0.344633	0.302468	0.329384	0.47045	0.430716	0.354912	0.463199	0.47951	0.175097	0.226261	0	0.310741	0.238392
	0.602932	3.05165	12.9191			521.447	394.073	324.469	469.263		Healthy-4	0.49981	0.434965	0.474684	0.415333	0.500899	0.385969	0.414853	0.390959	0.378217	0.38908	0.499175	0.498568	0.419261	0.512708	0.517262	0.3186	0.341051	0.310741	0	0.284686
	0.004559	1.91206	3.41834			550.766	293.667	306.37	439.032		Healthy-5	0.515037	0.433331	0.513759	0.389771	0.551672	0.344406	0.398006	0.392585	0.317689	0.367726	0.521938	0.481172	0.39356	0.497211	0.522724	0.251337	0.283427	0.238392	0.284686	0
	Control vs. Dex-P/NPA2 P = 0.0128					Dex-P/PBS vs. Dex-P/NPA2 P = 0.0113
						Healthy vs. Dex-P/NPA2 P = 0.0110					Fig. 5j
											Relative abundance (%)
	Fig. 5e					Shannon diversity index						Alcaligenaceae	Anaeroplasmataceae	Bacteroidaceae	Barnesiellaceae	Bifidobacteriaceae	Clostridiaceae	Coriobacteriaceae	Deferribacteraceae	Desulfovibrionaceae	Enterobacteriaceae	Erysipelotrichaceae	Helicobacteraceae	Lachnospiraceae	Lactobacillaceae	Mogibacteriaceae	Paraprevotellaceae	Peptostreptococcaceae	Porphyromonadaceae	Prevotellaceae	Rikenellaceae	Ruminococcaceae	S24-7	Streptococcaceae	Turicibacteraceae	Verrucomicrobiaceae	Unclassified	Others(<0.5%)
	IL-1β					Healthy	Control	Dex-P/PBS	Dex-P/NPA2		Control-1	0.292929	0	9.81007	0.026077	5.44222	5.77513	1.17867	0.027815	0.643227	6.3636	11.3164	0.059977	6.89643	22.6051	0.060846	0.427659	13.1766	0.058238	0	0.043461	1.58025	0.340736	0.160807	4.52866	0.050415	8.72441	0.410274
	Control	Dex-P/PBS	Dex-P/NPA2			4.1439	3.24371	2.89307	3.62162		Control-2	2.11691	0.009574	3.31259	0.059571	8.55274	2.23712	9.4112	0.00851	0.204244	0.961651	36.5257	0.093612	3.52109	19.3777	0.223392	0.049997	5.19015	0.051061	0.003191	0.022339	1.64459	2.53072	0.244668	1.14249	0	2.01904	0.486144
	10.5484	1	0.547712			3.28148	3.31704	2.37412	3.32371		Control-3	2.14357	0	4.74274	0.114095	6.37836	5.64534	6.23066	0.02657	0.048451	5.50155	22.3868	0.037511	4.02691	31.6316	0.012504	0.308681	6.208	0.200838	0.000781	0.028133	0.193805	1.10891	0.596261	0.853365	0.000781	1.0292	0.544684
	9.4674	4.57604	0.201003			3.72969	3.15482	3.29505	3.06033		Control-4	2.0296	0.012575	24.7526	1.85732	11.2533	0.790966	2.47098	0.046527	0.11569	1.15187	11.1616	0.00503	7.6481	3.66686	0.213775	9.53183	1.45115	0.856356	0.001257	0.291739	9.30926	5.30538	0.198685	0.502999	0.056587	4.62634	0.691624
	7.84872	2.75698	0.108568			3.36099	3.7454	2.42212	3.76822		Control-5	4.3921	0	24.5422	0.795785	6.31005	6.16336	2.36535	0.020781	0.100237	4.14884	21.4691	0	8.85876	3.65377	0.014669	0.948586	8.71697	0.760335	0	0.039117	1.46933	0.620981	0.150356	2.26878	1.41799	0.53908	0.233479
	1.61346	1.91123	0.033119			3.99871	3.30837	2.66257	3.45057		Dex-P/PBS-1	0.727373	0.00079	1.85911	0.061602	10.6223	4.07519	4.75201	0.013426	0.151635	0.757384	31.2281	0.162692	1.91518	27.8329	0.120834	0.015006	8.18749	0.093192	0.005528	0.037119	0.33486	4.17391	0.022113	2.03601	0.00079	0.572579	0.240878
	3.41788	3.87762	0.17257								Dex-P/PBS-2	0.314529	0.003774	0.13336	0.005032	9.35786	0.936037	6.39751	0.005032	0.13336	0.546022	18.3081	0.028937	2.22686	51.2405	0.088068	0.075487	3.86745	0.002516	0	0.008807	0.744804	3.87625	0.008807	0.479342	0	1.04172	0.169846
						Dex-P/PBS vs. Dex-P/NPA2 P = 0.0137					Dex-P/PBS-3	2.08809	0.013211	4.59349	0.216814	10.1716	3.02995	3.96792	0.003886	0.226139	1.37782	20.4901	0.019428	2.3834	26.5468	0.101024	0.352808	9.71309	0.240127	0.000777	0.13988	2.36552	8.37413	0.083151	1.85651	0	1.35839	0.285976
	Control vs. Dex-P/NPA2 P = 0.0032										Dex-P/PBS-4	0.059075	0.008615	0.047999	0.003692	18.9878	2.08856	4.57466	0.002461	0.024615	0.243686	29.2436	0	0.655984	30.6811	0.036922	0.020923	8.91301	0.003692	0	0.014769	1.06336	0.845518	0.040614	1.30335	0	0.846748	0.289224
											Dex-P/PBS-5	0.003613	0.004818	0.134899	0.019271	7.57965	4.37699	1.31888	0.001204	0.085516	0.197531	4.22644	0.040952	8.77206	52.0566	0.601024	0.039747	11.6326	0.055405	0.002409	0.027702	1.65974	1.06353	0.08913	1.99458	1.26468	2.56067	0.190304
											Dex-P/NPA-1	0.731397	0.784021	6.65579	0.925114	6.71985	1.91582	2.55722	0.255493	1.38424	0.5148	11.6886	0.406501	5.8405	35.9323	0.096096	1.3667	4.82844	0.633013	0.001525	0.732922	4.73387	2.96753	0.051861	0.588778	0.000763	7.10423	0.582677
	IL-6										Dex-P/NPA-2	0.846442	0.017393	5.30089	0.655123	8.24798	1.73443	4.04959	0.059908	0.243497	0.424187	18.9116	0.079233	1.70738	34.7186	0.732424	0.503421	5.69126	0.699571	0	0.128512	4.39261	4.70374	0.014494	1.29575	0.000966	4.52789	0.313068
	Control	Dex-P/PBS	Dex-P/NPA2								Dex-P/NPA-3	1.8642	0.017817	5.09748	0.301948	8.04756	1.05307	6.06146	0.114403	0.110652	0.889902	29.6612	0.049699	3.19952	27.6132	0.116278	0.160351	8.47423	0.2063	0.002813	0.011253	1.08589	1.68978	0.090959	2.56562	0	1.38221	0.132219
	0.943626	0.133194	0.219073								Dex-P/NPA-4	0.119165	0.042744	6.42195	2.79001	0.685198	1.44034	0.738304	0.076421	1.80431	3.16693	1.92348	0.006476	11.5499	33.9788	0.125641	0.190405	2.0543	0.674836	0	0.347132	8.35838	7.17061	0.235739	0.414486	0	14.9759	0.708513
	0.731256	0.987695	0.073894								Dex-P/NPA-5	0.26889	0.148695	22.0342	0.602216	7.01965	2.81654	2.73971	0.019826	0.22676	0.023543	13.3739	0	2.29238	26.4033	0.158608	1.37171	4.19692	0.52539	0	0.361825	6.19192	4.79294	0.033456	1.17841	0	3.02347	0.195782
	1	1.2073	0.0217922								Healthy-1	0.145101	0.002902	0.950701	0.017993	7.9167	3.31875	1.40748	0.024377	0.637863	0.004063	3.86549	0.118983	12.3144	20.8916	0.214169	0.017993	7.14476	0.141038	0.807341	0.297747	8.34852	9.46812	0.080096	4.50335	0.01509	17.0435	0.30181
	2.32899	0.241998	0.010657								Healthy-2	0.191677	0.00988	2.84485	0.02503	15.4033	3.87767	1.43264	0.038204	0.092874	0.037545	5.65085	0.028323	5.4842	36.4522	0.061916	0.054671	7.453	0.255569	0.366887	0.115928	5.74965	5.14037	0.130419	5.83396	0.003293	3.04707	0.218024
	2.79794	0.548783	0.378431								Healthy-3	0.282383	0.081565	3.13715	0.028126	11.2295	3.33346	1.13009	0.070314	0.113628	0.039939	4.634	0.016313	3.50222	26.792	0.10519	0.148504	9.71745	0.347072	3.82398	0.255382	7.29132	15.7004	0.09844	3.30309	0.005625	4.49843	0.314446
											Healthy-4	0.026311	0	0.223016	0.007517	22.0385	5.21456	0.52747	0.023805	0.092714	0.023805	7.92332	0.043851	3.16357	9.73251	0.042599	0.109002	12.5127	0.043851	0.403433	0.016288	7.33822	20.9998	0.018793	6.38852	0.05638	2.90046	0.129048
	Control vs. Dex-P/NPA2 P = 0.0082										Healthy-5	0.016563	0.597528	0.995031	0.014015	0.751688	7.48885	0.242069	0.025481	0.234425	0.033125	0.175819	0.014015	7.20219	15.2898	0.10065	1.42311	14.3993	0.132501	1.67665	0.236973	11.3938	15.6211	0.061154	9.78086	0	11.6257	0.467575
											Fig. 5k
											Heatmap based on the relative abundance of the gut microbiota (Log10)
											ID	Control-1	Control-2	Control-3	Control-4	Control-5	Dex-P/NPA-1	Dex-P/NPA-2	Dex-P/NPA-3	Dex-P/NPA-4	Dex-P/NPA-5	Dex-P/PBS-1	Dex-P/PBS-2	Dex-P/PBS-3	Dex-P/PBS-4	Dex-P/PBS-5	Healthy-1	Healthy-2	Healthy-3	Healthy-4	Healthy-5
											Alcaligenaceae	-0.533238	0.325702	0.331138	0.307411	0.642672	-0.135847	-0.0724027	0.270492	-0.923852	-0.570425	-0.138243	-0.50234	0.31975	-1.22859	-2.44209	-0.83833	-0.71743	-0.549162	-1.57987	-1.78087
											Anaeroplasmataceae	-3.5509	-2.01891	-3.5509	-1.90049	-3.5509	-0.105673	-1.75963	-1.74917	-1.36913	-0.827703	-3.1025	-2.42316	-1.87907	-2.06474	-2.31715	-2.5373	-2.00523	-1.0885	-3.5509	-0.223641
											Bacteroidaceae	0.991672	0.520168	0.676029	1.39362	1.38991	0.823199	0.724349	0.707355	0.807667	1.3431	0.269304	-0.874974	0.662143	-1.31877	-0.869991	-0.0219563	0.45406	0.496535	-0.651665	-0.0021633
	Fig. 5f										Barnesiellaceae	-1.58375	-1.22496	-0.942735	0.268888	-0.0992042	-0.0338048	-0.183677	-0.520068	0.445606	-0.220248	-1.21041	-2.29822	-0.663914	-2.43271	-1.71509	-1.74491	-1.60154	-1.5509	-2.12393	-1.85342
	IL-10										Bifidobacteriaceae	0.735776	0.932105	0.804709	1.05128	0.800033	0.82736	0.916348	0.905664	-0.164184	0.846316	1.02622	0.971176	1.00739	1.27848	0.879649	0.898544	1.18761	1.05036	1.34318	-0.123962
	Control	Dex-P/PBS	Dex-P/NPA2								Clostridiaceae	0.761562	0.349688	0.75169	-0.101842	0.789818	0.282354	0.239158	0.0224555	0.158465	0.449715	0.610147	-0.0287068	0.481435	0.319848	0.641176	0.520974	0.588571	0.522896	0.717218	0.874415
	0.498939	8.33173	18.8854								Coriobacteriaceae	0.0713919	0.973645	0.794534	0.39287	0.373896	0.407768	0.607411	0.782577	-0.131765	0.437704	0.676878	0.806011	0.598563	0.660359	0.120205	0.148442	0.156136	0.0531141	-0.277802	-0.616061
	2.88579	9.503	27.3915								Deferribacteraceae	-1.55572	-2.07006	-1.57561	-1.33229	-1.68234	-0.592621	-1.22252	-0.941564	-1.11679	-1.70276	-1.87205	-2.29822	-2.41055	-2.6088	-2.91921	-1.61302	-1.4179	-1.15296	-1.62333	-1.59378
	1	0.053745	26.3207								Desulfovibrionaceae	-0.191636	-0.68985	-1.3147	-0.936705	-0.998971	0.141211	-0.613506	-0.956042	0.256311	-0.644433	-0.819201	-0.874974	-0.645625	-1.6088	-1.06795	-0.195272	-1.0321	-0.944514	-1.03285	-0.629997
	10.3528	2.24058	30.5251								Enterobacteriaceae	0.803703	-0.0169825	0.740485	0.0614027	0.617927	-0.288362	-0.372442	-0.050658	0.500639	-1.62813	-0.120684	-0.26279	0.139191	-0.613169	-0.704365	-2.39117	-1.42545	-1.39861	-1.62333	-1.47984
	6.88037	14.9107	7.12599								Erysipelotrichaceae	1.05371	1.5626	1.34999	1.04772	1.33181	1.06776	1.27673	1.47219	0.284087	1.12626	1.49455	1.26264	1.31154	1.46603	0.625974	0.587204	0.752113	0.665956	0.898907	-0.754935
											Helicobacteraceae	-1.22202	-1.02867	-1.42585	-2.29843	-3.5509	-0.390938	-1.10109	-1.30365	-2.18867	-3.5509	-0.788635	-1.53855	-1.71158	-3.5509	-1.38773	-0.924516	-1.54785	-1.78747	-1.35802	-1.85342
	Control vs. Dex-P/NPA2 P = 0.0040										Lachnospiraceae	0.838624	0.546677	0.604972	0.883554	0.947373	0.76645	0.23233	0.505085	1.06258	0.360287	0.282209	0.347694	0.377196	-0.183107	0.943101	1.09041	0.739113	0.544343	0.500177	0.857465
	Dex-P/PBS vs. Dex-P/NPA2 P = 0.0119										Lactobacillaceae	1.35421	1.2873	1.50012	0.564295	0.562741	1.55548	1.54056	1.44112	1.53121	1.42166	1.44456	1.70961	1.42401	1.48687	1.71648	1.31997	1.56172	1.42801	0.988225	1.1844
											Mogibacteriaceae	-1.21577	-0.650932	-1.90297	-0.670044	-1.8336	-1.0173	-0.135238	-0.934503	-0.900868	-0.799674	-0.917811	-1.05518	-0.995574	-1.43271	-0.221108	-0.669244	-1.2082	-0.978024	-1.37061	-0.997187
											Paraprevotellaceae	-0.368903	-1.30105	-0.510491	0.979176	-0.0229234	0.135672	-0.298069	-0.794928	-0.720322	0.137263	-1.82375	-1.12213	-0.452462	-1.67939	-1.40069	-1.74491	-1.26225	-0.828262	-0.962565	0.153239
											Peptostreptococcaceae	1.1198	0.71518	0.792951	0.161713	0.940365	0.683807	0.755209	0.9281	0.312663	0.622931	0.913151	0.587424	0.987357	0.950024	1.06568	0.853988	0.872331	0.987552	1.09735	1.15834
											Porphyromonadaceae	-1.23479	-1.29191	-0.697155	-0.0673456	-0.118995	-0.198588	-0.155168	-0.685502	-0.170802	-0.279518	-1.03062	-2.59925	-0.619559	-2.43271	-1.25645	-0.850664	-0.592492	-0.459581	-1.35802	-0.877781
											Prevotellaceae	-3.5509	-2.49603	-3.10709	-2.90049	-3.5509	-2.81664	-3.5509	-2.5508	-3.5509	-3.5509	-2.2574	-3.5509	-3.10952	-3.5509	-2.61818	-0.092943	-0.435468	0.582515	-0.394229	0.224442
											Rikenellaceae	-1.3619	-1.65093	-1.55079	-0.535005	-1.40764	-0.134942	-0.891055	-1.94874	-0.459505	-0.441501	-1.4304	-2.05518	-0.854245	-1.83065	-1.55748	-0.526153	-0.935811	-0.59281	-1.78814	-0.625301
											Ruminococcaceae	0.198726	0.216059	-0.712636	0.968915	0.167119	0.675216	0.642723	0.0357844	0.922122	0.791825	-0.475136	-0.127958	0.373927	0.0266797	0.22004	0.92161	0.759641	0.862806	0.865591	1.05667
											S24-7	-0.467582	0.403243	0.0448946	0.724717	-0.206921	0.472396	0.672444	0.227831	0.855556	0.680602	0.620543	0.588412	0.92294	-0.0728773	0.0267518	0.976264	0.710994	1.19591	1.32222	1.19371
											Streptococcaceae	-0.793696	-0.611423	-0.224563	-0.701836	-0.82288	-1.28516	-1.83882	-1.04115	-0.627568	-1.47552	-1.65534	-2.05518	-1.08013	-1.39132	-1.04998	-1.09639	-0.884658	-1.00683	-1.72599	-1.21357
											Turicibacteraceae	0.65597	0.0578533	-0.0688652	-0.298433	0.355793	-0.230048	0.112522	0.409192	-0.38249	0.0712962	0.308781	-0.319355	0.268698	0.115062	0.299851	0.653536	0.765963	0.51892	0.8054	0.990377
											Unclassified	0.940736	0.305145	0.012498	0.665237	-0.268347	0.851517	0.655896	0.140573	1.17539	0.480506	-0.242164	0.0177506	0.133024	-0.0722456	0.408354	1.23156	0.483882	0.653061	0.462466	1.06542
											Verrucomicrobiaceae	-1.29744	-3.5509	-3.10709	-1.24728	0.151673	-3.11767	-3.01491	-3.5509	-3.5509	-3.5509	-3.1025	-3.5509	-3.5509	-3.5509	0.10198	-1.8213	-2.48235	-2.24987	-1.24887	-3.5509
											Others(<0.5%)	-0.386926	-0.313235	-0.263855	-0.16013	-0.631752	-0.234572	-0.504362	-0.878705	-0.149652	-0.708227	-0.618202	-0.769946	-0.54367	-0.538766	-0.720552	-0.520267	-0.661495	-0.502454	-0.889247	-0.330148

## Sheet: Supplementary Fig. 2
		a					b
		Elution time (min)	Intensity (a.u.)				m/z	Intensity (a.u.)
		7	-0.65483				700.105	12
		7.01667	-0.65956				700.136	22
		7.03333	-0.65651				700.168	35
		7.05	-0.65437				700.199	43
		7.06667	-0.65514				700.231	49
		7.08333	-0.65681				700.262	47
		7.1	-0.65132				700.294	39
		7.11667	-0.65575				700.325	29
		7.13333	-0.64751				700.357	31
		7.15	-0.65224				700.388	34
		7.16667	-0.64262				700.42	27
		7.18333	-0.65315				700.451	19
		7.2	-0.64323				700.483	13
		7.21667	-0.64812				700.514	15
		7.23333	-0.64003				700.546	13
		7.25	-0.64583				700.577	16
		7.26667	-0.63149				700.609	23
		7.28333	-0.63118				700.64	32
		7.3	-0.63408				700.672	39
		7.31667	-0.63759				700.703	41
		7.33333	-0.63622				700.735	39
		7.35	-0.63606				700.766	24
		7.36667	-0.62965				700.798	15
		7.38333	-0.63362				700.829	5
		7.4	-0.62752				700.861	9
		7.41667	-0.62935				700.892	15
		7.43333	-0.62828				700.924	25
		7.45	-0.62263				700.955	23
		7.46667	-0.62904				700.987	20
		7.48333	-0.62309				701.018	22
		7.5	-0.63057				701.05	23
		7.51667	-0.62202				701.081	30
		7.53333	-0.62721				701.113	36
		7.55	-0.61989				701.144	35
		7.56667	-0.62721				701.176	31
		7.58333	-0.61729				701.207	26
		7.6	-0.61623				701.239	18
		7.61667	-0.61287				701.27	14
		7.63333	-0.62096				701.302	17
		7.65	-0.61577				701.333	18
		7.66667	-0.6208				701.365	16
		7.68333	-0.61928				701.396	11
		7.7	-0.62447				701.428	5
		7.71667	-0.62309				701.522	10
		7.73333	-0.62477				701.554	13
		7.75	-0.62431				701.586	15
		7.76667	-0.62538				701.617	15
		7.78333	-0.61714				701.649	13
		7.8	-0.61623				701.68	8
		7.81667	-0.61104				701.712	4
		7.83333	-0.6147				701.775	4
		7.85	-0.61821				701.806	9
		7.86667	-0.606				701.838	7
		7.88333	-0.61043				701.869	5
		7.9	-0.60905				702.027	3
		7.91667	-0.61653				702.058	1
		7.93333	-0.61302				702.5	10
		7.95	-0.61287				702.531	21
		7.96667	-0.60814				702.563	36
		7.98333	-0.61333				702.594	44
		8	-0.60356				702.626	37
		8.01667	-0.60692				702.658	21
		8.03333	-0.60341				702.689	8
		8.05	-0.60905				702.721	6
		8.06667	-0.60417				702.752	1
		8.08333	-0.60677				702.878	2
		8.1	-0.59746				702.91	9
		8.11667	-0.60677				702.941	17
		8.13333	-0.60966				702.973	19
		8.15	-0.61317				703.005	10
		8.16667	-0.60722				703.036	2
		8.18333	-0.61058				703.068	1
		8.2	-0.60539				703.131	1
		8.21667	-0.60921				703.162	4
		8.23333	-0.60905				703.194	8
		8.25	-0.60646				703.225	10
		8.26667	-0.60387				703.257	11
		8.28333	-0.59395				703.289	24
		8.3	-0.60341				703.32	23
		8.31667	-0.60081				703.352	15
		8.33333	-0.60143				703.383	20
		8.35	-0.59883				703.415	20
		8.36667	-0.59685				703.446	22
		8.38333	-0.59334				703.478	20
		8.4	-0.59654				703.51	21
		8.41667	-0.58937				703.541	28
		8.43333	-0.59242				703.573	40
		8.45	-0.58861				703.604	46
		8.46667	-0.60036				703.636	44
		8.48333	-0.59319				703.667	24
		8.5	-0.59776				703.699	12
		8.51667	-0.59807				703.73	5
		8.53333	-0.59517				703.762	10
		8.55	-0.58861				703.794	22
		8.56667	-0.59303				703.825	33
		8.58333	-0.5883				703.857	37
		8.6	-0.59349				703.888	25
		8.61667	-0.58846				703.92	12
		8.63333	-0.58647				703.951	10
		8.65	-0.58601				703.983	10
		8.66667	-0.5793				704.015	15
		8.68333	-0.56923				704.046	19
		8.7	-0.56801				704.078	26
		8.71667	-0.56648				704.109	32
		8.73333	-0.55946				704.141	41
		8.75	-0.55428				704.172	60
		8.76667	-0.54512				704.204	85
		8.78333	-0.53917				704.236	100
		8.8	-0.52086				704.267	93
		8.81667	-0.51231				704.299	84
		8.83333	-0.4879				704.33	62
		8.85	-0.46883				704.362	46
		8.86667	-0.43175				704.394	26
		8.88333	-0.40703				704.425	12
		8.9	-0.36827				704.457	6
		8.91667	-0.34218				704.488	1
		8.93333	-0.30449				704.646	1
		8.95	-0.27733				704.678	9
		8.96667	-0.24239				704.709	12
		8.98333	-0.21675				704.741	19
		9	-0.18608				704.773	26
		9.01667	-0.1635				704.804	25
		9.03333	-0.14259				704.836	22
		9.05	-0.12672				704.867	20
		9.06667	-0.11253				704.899	13
		9.08333	-0.09972				704.931	11
		9.1	-0.0872				704.962	11
		9.11667	-0.08171				704.994	16
		9.13333	-0.08049				705.025	16
		9.15	-0.07271				705.057	13
		9.16667	-0.07484				705.089	14
		9.18333	-0.07362				705.12	16
		9.2	-0.07866				705.152	21
		9.21667	-0.07439				705.183	22
		9.23333	-0.07973				705.215	19
		9.25	-0.08034				705.247	11
		9.26667	-0.08156				705.278	26
		9.28333	-0.08553				705.31	26
		9.3	-0.09575				705.341	28
		9.31667	-0.09254				705.373	19
		9.33333	-0.10063				705.405	8
		9.35	-0.09651				705.436	1
		9.36667	-0.10567				705.468	4
		9.38333	-0.10567				705.499	11
		9.4	-0.11635				705.531	22
		9.41667	-0.12489				705.563	29
		9.43333	-0.1403				705.594	30
		9.45	-0.14641				705.626	20
		9.46667	-0.15648				705.657	14
		9.48333	-0.16365				705.689	10
		9.5	-0.17494				705.721	19
		9.51667	-0.19188				705.752	23
		9.53333	-0.20195				705.784	21
		9.55	-0.21446				705.816	16
		9.56667	-0.22484				705.847	10
		9.58333	-0.24529				705.879	6
		9.6	-0.25566				705.91	6
		9.61667	-0.2697				705.942	3
		9.63333	-0.28191				705.974	4
		9.65	-0.29533				706.005	9
		9.66667	-0.30022				706.037	20
		9.68333	-0.31822				706.068	29
		9.7	-0.31334				706.1	37
		9.71667	-0.31746				706.132	38
		9.73333	-0.308				706.163	33
		9.75	-0.31715				706.195	21
		9.76667	-0.31822				706.227	11
		9.78333	-0.33852				706.258	7
		9.8	-0.34264				706.29	3
		9.81667	-0.35439				706.353	7
		9.83333	-0.35957				706.385	12
		9.85	-0.37544				706.416	21
		9.86667	-0.37148				706.448	28
		9.88333	-0.37254				706.48	17
		9.9	-0.36308				706.511	13
		9.91667	-0.35316				706.543	7
		9.93333	-0.33958				706.575	4
		9.95	-0.32463				706.606	1
		9.96667	-0.308				706.764	1
		9.98333	-0.28999				706.796	6
		10	-0.27855				706.828	10
		10.0167	-0.26024				706.859	13
		10.0333	-0.24788				706.891	8
		10.05	-0.23155				706.923	11
		10.0667	-0.22423				706.954	10
		10.0833	-0.20943				706.986	26
		10.1	-0.19936				707.017	39
		10.1167	-0.17479				707.049	44
		10.1333	-0.16029				707.081	35
		10.15	-0.13695				707.112	25
		10.1667	-0.12413				707.144	27
		10.1833	-0.09499				707.176	36
		10.2	-0.07805				707.207	38
		10.2167	-0.05241				707.239	47
		10.2333	-0.02693				707.271	48
		10.25	0.00526				707.302	44
		10.2667	0.03517				707.334	41
		10.2833	0.07591				707.366	48
		10.3	0.10597				707.397	35
		10.3167	0.14259				707.429	23
		10.3333	0.17616				707.461	16
		10.35	0.21294				707.492	10
		10.3667	0.25826				707.524	12
		10.3833	0.308				707.555	21
		10.4	0.35576				707.587	34
		10.4167	0.40688				707.619	52
		10.4333	0.46669				707.65	64
		10.45	0.51857				707.682	75
		10.4667	0.57991				707.714	68
		10.4833	0.6353				707.745	57
		10.5	0.70702				707.777	40
		10.5167	0.77019				707.809	25
		10.5333	0.84587				707.84	13
		10.55	0.91652				707.872	2
		10.5667	0.99739				707.999	8
		10.5833	1.06789				708.03	8
		10.6	1.16051				708.062	10
		10.6167	1.24413				708.094	12
		10.6333	1.33842				708.125	20
		10.65	1.4344				708.157	26
		10.6667	1.52901				708.189	39
		10.6833	1.6227				708.22	46
		10.7	1.7292				708.252	41
		10.7167	1.83708				708.284	22
		10.7333	1.95168				708.315	22
		10.75	2.06535				708.347	16
		10.7667	2.17964				708.379	24
		10.7833	2.28874				708.41	30
		10.8	2.40318				708.442	34
		10.8167	2.52419				708.474	39
		10.8333	2.64748				708.505	40
		10.85	2.77779				708.537	35
		10.8667	2.90474				708.569	24
		10.8833	3.03688				708.601	25
		10.9	3.16139				708.632	16
		10.9167	3.29842				708.664	10
		10.9333	3.43193				708.696	4
		10.95	3.5717				708.727	10
		10.9667	3.70247				708.759	9
		10.9833	3.84987				708.791	10
		11	3.97316				708.822	2
		11.0167	4.1053				708.854	3
		11.0333	4.23027				708.886	15
		11.05	4.36852				708.917	30
		11.0667	4.49867				708.949	34
		11.0833	4.63493				708.981	27
		11.1	4.76616				709.012	23
		11.1167	4.89769				709.044	26
		11.1333	5.01381				709.076	27
		11.15	5.14198				709.107	33
		11.1667	5.26238				709.139	33
		11.1833	5.38002				709.171	33
		11.2	5.49645				709.203	29
		11.2167	5.59654				709.234	29
		11.2333	5.70595				709.266	41
		11.25	5.81047				709.298	64
		11.2667	5.91682				709.329	72
		11.2833	6.01311				709.361	88
		11.3	6.11443				709.393	75
		11.3167	6.20262				709.424	62
		11.3333	6.30379				709.456	45
		11.35	6.38939				709.488	30
		11.3667	6.48201				709.52	22
		11.3833	6.55449				709.551	16
		11.4	6.64284				709.583	17
		11.4167	6.72279				709.615	24
		11.4333	6.79832				709.646	27
		11.45	6.86165				709.678	28
		11.4667	6.94237				709.71	22
		11.4833	7.00615				709.741	14
		11.5	7.07497				709.773	6
		11.5167	7.14455				709.805	7
		11.5333	7.21687				709.837	1
		11.55	7.28188				709.868	1
		11.5667	7.3513				709.9	7
		11.5833	7.4128				709.932	15
		11.6	7.47963				709.963	12
		11.6167	7.54982				709.995	5
		11.6333	7.61604				710.059	2
		11.65	7.68883				710.09	5
		11.6667	7.75002				710.122	18
		11.6833	7.826				710.154	24
		11.7	7.88948				710.185	26
		11.7167	7.9586				710.217	16
		11.7333	8.023				710.249	12
		11.75	8.10143				710.281	11
		11.7667	8.17223				710.312	17
		11.7833	8.24547				710.344	31
		11.8	8.31108				710.376	29
		11.8167	8.38905				710.407	27
		11.8333	8.45833				710.439	25
		11.85	8.54118				710.471	30
		11.8667	8.6129				710.503	40
		11.8833	8.69896				710.534	52
		11.9	8.7722				710.566	59
		11.9167	8.85887				710.598	73
		11.9333	8.93791				710.629	56
		11.95	9.01833				710.661	37
		11.9667	9.09493				710.693	36
		11.9833	9.17961				710.725	31
		12	9.26003				710.756	30
		12.0167	9.34334				710.788	28
		12.0333	9.42375				710.82	20
		12.05	9.51103				710.852	31
		12.0667	9.59374				710.883	42
		12.0833	9.67156				710.915	54
		12.1	9.75319				710.947	54
		12.1167	9.83696				710.979	42
		12.1333	9.92882				711.01	26
		12.15	10.0089				711.042	17
		12.1667	10.0887				711.074	29
		12.1833	10.1615				711.105	42
		12.2	10.2482				711.137	65
		12.2167	10.3243				711.169	58
		12.2333	10.3953				711.201	50
		12.25	10.4607				711.232	42
		12.2667	10.5376				711.264	51
		12.2833	10.5996				711.296	64
		12.3	10.662				711.328	62
		12.3167	10.7252				711.359	46
		12.3333	10.79				711.391	39
		12.35	10.832				711.423	29
		12.3667	10.8836				711.455	23
		12.3833	10.9341				711.486	11
		12.4	10.9779				711.518	5
		12.4167	11.0163				711.55	2
		12.4333	11.0541				711.582	4
		12.45	11.0824				711.613	6
		12.4667	11.106				711.645	12
		12.4833	11.1233				711.677	8
		12.5	11.1334				711.709	10
		12.5167	11.1373				711.74	12
		12.5333	11.1402				711.772	2
		12.55	11.1407				711.836	2
		12.5667	11.1282				711.867	8
		12.5833	11.1115				711.899	8
		12.6	11.0787				711.931	9
		12.6167	11.0514				711.963	9
		12.6333	11.0165				711.994	13
		12.65	10.9727				712.026	17
		12.6667	10.9154				712.058	25
		12.6833	10.8677				712.09	40
		12.7	10.8042				712.121	56
		12.7167	10.7398				712.153	59
		12.7333	10.6651				712.185	48
		12.75	10.5877				712.217	41
		12.7667	10.5038				712.248	26
		12.7833	10.4212				712.28	17
		12.8	10.3283				712.312	8
		12.8167	10.2294				712.344	5
		12.8333	10.1296				712.375	4
		12.85	10.0207				712.407	2
		12.8667	9.91325				712.439	7
		12.8833	9.80644				712.471	9
		12.9	9.69322				712.503	9
		12.9167	9.57542				712.534	6
		12.9333	9.45427				712.566	12
		12.95	9.33373				712.598	23
		12.9667	9.20418				712.63	46
		12.9833	9.07372				712.661	83
		13	8.95256				712.693	118
		13.0167	8.80852				712.725	134
		13.0333	8.68034				712.757	164
		13.05	8.53783				712.789	146
		13.0667	8.40843				712.82	156
		13.0833	8.27095				712.852	141
		13.1	8.14079				712.884	143
		13.1167	8.00057				712.916	134
		13.1333	7.86446				712.947	136
		13.15	7.72606				712.979	136
		13.1667	7.59651				713.011	125
		13.1833	7.45583				713.043	103
		13.2	7.32582				713.074	91
		13.2167	7.18391				713.106	75
		13.2333	7.05559				713.138	62
		13.25	6.91383				713.17	43
		13.2667	6.78368				713.202	21
		13.2833	6.6552				713.233	2
		13.3	6.52168				713.424	2
		13.3167	6.38619				713.456	11
		13.3333	6.25328				713.488	18
		13.35	6.12145				713.519	26
		13.3667	5.99281				713.551	26
		13.3833	5.87791				713.583	23
		13.4	5.74959				713.615	18
		13.4167	5.63301				713.647	14
		13.4333	5.5114				713.678	8
		13.45	5.38445				713.71	7
		13.4667	5.25719				713.742	16
		13.4833	5.14076				713.774	31
		13.5	5.01656				713.806	40
		13.5167	4.90562				713.837	47
		13.5333	4.78188				713.869	59
		13.55	4.67781				713.901	61
		13.5667	4.55788				713.933	60
		13.5833	4.44923				713.965	64
		13.6	4.3322				713.996	58
		13.6167	4.22844				714.028	58
		13.6333	4.11644				714.06	58
		13.65	4.01863				714.092	59
		13.6667	3.90389				714.124	51
		13.6833	3.80379				714.155	53
		13.7	3.69194				714.187	56
		13.7167	3.59032				714.219	53
		13.7333	3.49297				714.251	48
		13.75	3.39363				714.283	37
		13.7667	3.29475				714.315	27
		13.7833	3.19466				714.346	14
		13.8	3.10249				714.378	8
		13.8167	3.00636				714.41	1
		13.8333	2.91573				714.505	6
		13.85	2.82066				714.537	23
		13.8667	2.73811				714.569	35
		13.8833	2.64488				714.601	50
		13.9	2.56157				714.633	56
		13.9167	2.47444				714.664	51
		13.9333	2.39342				714.696	56
		13.95	2.30598				714.728	64
		13.9667	2.22771				714.76	60
		13.9833	2.145				714.792	52
		14	2.07298				714.824	48
		14.0167	1.98753				714.855	42
		14.0333	1.91261				714.887	27
		14.05	1.83098				714.919	21
		14.0667	1.7614				714.951	9
		14.0833	1.68495				714.983	5
		14.1	1.6114				715.014	1
		14.1167	1.54472				715.046	3
		14.1333	1.47545				715.078	6
		14.15	1.40862				715.11	15
		14.1667	1.34056				715.142	20
		14.1833	1.28014				715.174	19
		14.2	1.21819				715.205	11
		14.2167	1.1544				715.237	9
		14.2333	1.09291				715.269	16
		14.25	1.03951				715.301	20
		14.2667	0.97527				715.333	16
		14.2833	0.92247				715.365	10
		14.3	0.85976				715.396	2
		14.3167	0.80711				715.46	5
		14.3333	0.74181				715.492	6
		14.35	0.68901				715.524	10
		14.3667	0.63225				715.556	11
		14.3833	0.58922				715.587	26
		14.4	0.53413				715.619	28
		14.4167	0.4937				715.651	21
		14.4333	0.43816				715.683	11
		14.45	0.40123				715.715	6
		14.4667	0.36263				715.747	2
		14.4833	0.32478				715.778	2
		14.5	0.28282				715.81	9
		14.5167	0.2578				715.842	18
		14.5333	0.22377				715.874	20
		14.55	0.2018				715.906	18
		14.5667	0.17525				715.938	17
		14.5833	0.15007				715.97	15
		14.6	0.12413				716.001	17
		14.6167	0.10536				716.033	23
		14.6333	0.08125				716.065	26
		14.65	0.05852				716.097	16
		14.6667	0.04066				716.129	14
		14.6833	0.01579				716.161	16
		14.7	-0.00298				716.192	30
		14.7167	-0.02632				716.224	31
		14.7333	-0.04021				716.256	32
		14.75	-0.06767				716.288	26
		14.7667	-0.0782				716.32	33
		14.7833	-0.10399				716.352	26
		14.8	-0.11894				716.384	16
		14.8167	-0.13802				716.415	13
		14.8333	-0.15221				716.447	14
		14.85	-0.17494				716.479	17
		14.8667	-0.19218				716.511	22
		14.8833	-0.21217				716.543	20
		14.9	-0.2198				716.575	24
		14.9167	-0.23415				716.607	28
		14.9333	-0.24284				716.638	30
		14.95	-0.26665				716.67	31
		14.9667	-0.28206				716.702	34
		14.9833	-0.29961				716.734	40
		15	-0.30449				716.766	30
		15.0167	-0.31487				716.798	14
		15.0333	-0.32005				716.83	10
		15.05	-0.32829				716.862	5
		15.0667	-0.33241				716.893	10
		15.0833	-0.3344				716.925	15
		15.1	-0.33791				716.957	15
		15.1167	-0.3318				716.989	14
		15.1333	-0.34325				717.021	8
		15.15	-0.34508				717.085	1
		15.1667	-0.35469				717.116	1
		15.1833	-0.34859				717.148	12
		15.2	-0.35774				717.18	17
		15.2167	-0.35683				717.212	21
		15.2333	-0.35988				717.244	17
		15.25	-0.35545				717.276	22
		15.2667	-0.35942				717.308	27
		15.2833	-0.3614				717.34	26
		15.3	-0.36888				717.371	29
		15.3167	-0.36491				717.403	23
		15.3333	-0.37437				717.435	7
		15.35	-0.36888				717.467	6
		15.3667	-0.37819				717.499	4
		15.3833	-0.37148				717.531	10
		15.4	-0.36934				717.563	16
		15.4167	-0.36613				717.595	15
		15.4333	-0.36659				717.627	21
		15.45	-0.37025				717.658	17
		15.4667	-0.36552				717.69	18
		15.4833	-0.36583				717.722	8
		15.5	-0.36873				717.754	2
		15.5167	-0.37193				717.945	3
		15.5333	-0.36385				717.977	9
		15.55	-0.3672				718.009	12
		15.5667	-0.36064				718.041	9
		15.5833	-0.36995				718.073	13
		15.6	-0.37102				718.105	12
		15.6167	-0.37498				718.137	20
		15.6333	-0.38078				718.169	22
		15.65	-0.38551				718.201	18
		15.6667	-0.38048				718.232	12
		15.6833	-0.38399				718.264	3
		15.7	-0.37636				718.328	6
		15.7167	-0.38338				718.36	8
		15.7333	-0.3791				718.392	12
		15.75	-0.38734				718.424	11
		15.7667	-0.39009				718.456	13
		15.7833	-0.39009				718.488	11
		15.8	-0.38033				718.52	14
		15.8167	-0.38063				718.551	15
		15.8333	-0.37254				718.583	10
		15.85	-0.37041				718.615	5
		15.8667	-0.37071				718.711	2
		15.8833	-0.36812				718.743	8
		15.9	-0.36537				718.775	16
		15.9167	-0.36781				718.807	20
		15.9333	-0.37148				718.839	16
		15.95	-0.35942				718.871	18
		15.9667	-0.35637				718.902	30
		15.9833	-0.34782				718.934	34
		16	-0.35561				718.966	43
		16.0167	-0.35057				718.998	31
		16.0333	-0.34996				719.03	23
		16.05	-0.34111				719.062	16
		16.0667	-0.34859				719.094	11
		16.0833	-0.34966				719.126	3
		16.1	-0.35194				719.158	6
		16.1167	-0.34813				719.19	9
		16.1333	-0.355				719.222	10
		16.15	-0.34431				719.254	11
		16.1667	-0.34904				719.285	13
		16.1833	-0.34569				719.317	19
		16.2	-0.34279				719.349	26
		16.2167	-0.34431				719.381	27
		16.2333	-0.34721				719.413	19
		16.25	-0.34691				719.445	15
		16.2667	-0.3492				719.477	8
		16.2833	-0.34187				719.509	6
		16.3	-0.3437				719.541	12
		16.3167	-0.34065				719.573	9
		16.3333	-0.33333				719.605	11
		16.35	-0.33577				719.637	2
		16.3667	-0.33516				719.828	11
		16.3833	-0.33943				719.86	18
		16.4	-0.33516				719.892	20
		16.4167	-0.34752				719.924	14
		16.4333	-0.34004				719.956	10
		16.45	-0.34554				719.988	5
		16.4667	-0.33821				720.02	13
		16.4833	-0.34691				720.052	27
		16.5	-0.34203				720.084	35
		16.5167	-0.35072				720.116	40
		16.5333	-0.34431				720.148	49
		16.55	-0.34492				720.18	40
		16.5667	-0.33958				720.211	37
		16.5833	-0.33806				720.243	40
		16.6	-0.33104				720.275	46
		16.6167	-0.33394				720.307	49
		16.6333	-0.33073				720.339	45
		16.65	-0.33226				720.371	26
		16.6667	-0.33104				720.403	11
		16.6833	-0.3199				720.435	13
		16.7	-0.31822				720.467	14
		16.7167	-0.31212				720.499	15
		16.7333	-0.30754				720.531	15
		16.75	-0.29579				720.563	13
		16.7667	-0.29106				720.595	10
		16.7833	-0.28542				720.627	6
		16.8	-0.28099				720.659	8
		16.8167	-0.27199				720.691	17
		16.8333	-0.27046				720.723	34
		16.85	-0.25795				720.755	53
		16.8667	-0.26131				720.787	60
		16.8833	-0.24879				720.819	63
		16.9	-0.25215				720.851	57
		16.9167	-0.24712				720.882	41
		16.9333	-0.24605				720.914	27
		16.95	-0.23811				720.946	17
		16.9667	-0.23445				720.978	6
		16.9833	-0.21965				721.074	6
		17	-0.22758				721.106	30
		17.0167	-0.21568				721.138	47
		17.0333	-0.21309				721.17	71
		17.05	-0.20149				721.202	85
		17.0667	-0.19493				721.234	89
		17.0833	-0.18837				721.266	88
		17.1	-0.18593				721.298	72
		17.1167	-0.1841				721.33	57
		17.1333	-0.18929				721.362	40
		17.15	-0.18593				721.394	23
		17.1667	-0.18837				721.426	24
		17.1833	-0.19279				721.458	24
		17.2	-0.19127				721.49	24
		17.2167	-0.20317				721.522	32
		17.2333	-0.20561				721.554	31
		17.25	-0.22118				721.586	28
		17.2667	-0.22667				721.618	28
		17.2833	-0.24284				721.65	28
		17.3	-0.24239				721.682	48
		17.3167	-0.25475				721.714	75
		17.3333	-0.25642				721.746	94
		17.35	-0.27458				721.778	82
		17.3667	-0.28374				721.81	62
		17.3833	-0.29808				721.841	55
		17.4	-0.30113				721.873	48
		17.4167	-0.31441				721.905	45
		17.4333	-0.31136				721.937	48
		17.45	-0.32417				721.969	48
		17.4667	-0.32173				722.001	51
		17.4833	-0.33424				722.033	41
		17.5	-0.33958				722.065	24
		17.5167	-0.34386				722.097	14
		17.5333	-0.34996				722.129	6
		17.55	-0.35225				722.161	2
		17.5667	-0.35088				722.193	10
		17.5833	-0.35606				722.225	20
		17.6	-0.35637				722.257	24
		17.6167	-0.35576				722.289	20
		17.6333	-0.35576				722.321	18
		17.65	-0.35454				722.353	10
		17.6667	-0.36217				722.385	9
		17.6833	-0.36156				722.417	8
		17.7	-0.36766				722.449	9
		17.7167	-0.35713				722.481	4
		17.7333	-0.37025				722.513	11
		17.75	-0.36644				722.545	11
		17.7667	-0.37575				722.577	7
		17.7833	-0.37056				722.609	13
		17.8	-0.37651				722.641	38
		17.8167	-0.37514				722.673	64
		17.8333	-0.38048				722.705	86
		17.85	-0.37773				722.737	92
		17.8667	-0.38368				722.769	76
		17.8833	-0.37422				722.801	51
		17.9	-0.38368				722.833	29
		17.9167	-0.38139				722.865	14
		17.9333	-0.38765				722.897	6
		17.95	-0.38155				722.929	12
		17.9667	-0.38857				722.961	10
		17.9833	-0.38612				722.993	12
		18	-0.38216				723.025	14
							723.057	17
							723.089	21
							723.121	33
							723.153	41
							723.185	44
							723.217	45
							723.249	41
							723.281	33
							723.313	26
							723.345	16
							723.377	11
							723.409	16
							723.441	31
							723.473	54
							723.505	66
							723.537	76
							723.569	90
							723.601	114
							723.633	161
							723.666	220
							723.698	281
							723.73	331
							723.762	309
							723.794	262
							723.826	200
							723.858	171
							723.89	162
							723.922	147
							723.954	138
							723.986	141
							724.018	143
							724.05	134
							724.082	106
							724.114	78
							724.146	40
							724.178	13
							724.21	9
							724.242	10
							724.274	11
							724.306	8
							724.338	12
							724.37	15
							724.402	8
							724.434	2
							724.466	11
							724.498	26
							724.53	41
							724.562	66
							724.594	104
							724.626	137
							724.658	156
							724.69	135
							724.723	96
							724.755	68
							724.787	47
							724.819	50
							724.851	53
							724.883	68
							724.915	78
							724.947	95
							724.979	105
							725.011	109
							725.043	115
							725.075	98
							725.107	80
							725.139	54
							725.171	58
							725.203	65
							725.235	80
							725.267	94
							725.299	81
							725.332	81
							725.364	90
							725.396	84
							725.428	83
							725.46	89
							725.492	81
							725.524	65
							725.556	62
							725.588	55
							725.62	52
							725.652	56
							725.684	53
							725.716	60
							725.748	60
							725.78	53
							725.812	32
							725.845	31
							725.877	43
							725.909	58
							725.941	64
							725.973	65
							726.005	68
							726.037	77
							726.069	71
							726.101	51
							726.133	42
							726.165	39
							726.197	40
							726.229	40
							726.262	30
							726.294	16
							726.326	4
							726.486	7
							726.518	14
							726.55	19
							726.582	20
							726.614	38
							726.646	62
							726.679	78
							726.711	83
							726.743	82
							726.775	71
							726.807	59
							726.839	54
							726.871	49
							726.903	43
							726.935	44
							726.967	45
							727	60
							727.032	78
							727.064	78
							727.096	75
							727.128	51
							727.16	42
							727.192	36
							727.224	38
							727.256	38
							727.288	34
							727.321	35
							727.353	34
							727.385	37
							727.417	35
							727.449	24
							727.481	23
							727.513	26
							727.545	36
							727.577	40
							727.609	29
							727.642	20
							727.674	10
							727.706	8
							727.738	20
							727.77	34
							727.802	52
							727.834	54
							727.866	47
							727.898	26
							727.931	14
							727.963	7
							727.995	9
							728.027	12
							728.059	19
							728.091	15
							728.123	9
							728.155	4
							728.188	4
							728.22	6
							728.252	17
							728.284	28
							728.316	45
							728.348	66
							728.38	84
							728.412	90
							728.445	74
							728.477	46
							728.509	19
							728.541	13
							728.573	9
							728.605	7
							728.637	4
							728.669	11
							728.702	47
							728.734	81
							728.766	109
							728.798	107
							728.83	98
							728.862	83
							728.894	68
							728.927	47
							728.959	32
							728.991	24
							729.023	6
							729.087	3
							729.119	6
							729.151	24
							729.184	36
							729.216	45
							729.248	29
							729.28	21
							729.312	6
							729.344	2
							729.377	3
							729.409	6
							729.441	16
							729.473	10
							729.505	8
							729.537	12
							729.569	21
							729.602	31
							729.634	37
							729.666	38
							729.698	32
							729.73	27
							729.762	26
							729.795	34
							729.827	44
							729.859	46
							729.891	34
							729.923	12
							729.955	6
							729.987	12
							730.02	14
							730.052	10
							730.084	2
							730.116	7
							730.148	10
							730.18	12
							730.213	8
							730.245	3
							730.277	1
							730.341	4
							730.373	17
							730.406	31
							730.438	39
							730.47	40
							730.502	25
							730.534	11
							730.567	6
							730.599	1
							730.727	6
							730.76	18
							730.792	26
							730.824	27
							730.856	28
							730.888	34
							730.921	36
							730.953	33
							730.985	28
							731.017	26
							731.049	22
							731.081	16
							731.114	10
							731.146	12
							731.178	13
							731.21	27
							731.242	40
							731.275	51
							731.307	57
							731.339	61
							731.371	56
							731.403	45
							731.436	28
							731.468	25
							731.5	14
							731.532	22
							731.564	24
							731.596	28
							731.629	37
							731.661	40
							731.693	46
							731.725	61
							731.758	77
							731.79	84
							731.822	78
							731.854	62
							731.886	44
							731.919	31
							731.951	24
							731.983	20
							732.015	16
							732.047	7
							732.08	8
							732.112	9
							732.144	3
							732.176	2
							732.208	1
							732.241	16
							732.273	32
							732.305	46
							732.337	58
							732.37	51
							732.402	46
							732.434	32
							732.466	17
							732.498	8
							732.531	4
							732.563	1
							732.595	2
							732.885	2
							732.917	8
							732.949	16
							732.982	13
							733.014	13
							733.046	8
							733.078	2
							733.143	3
							733.175	21
							733.207	23
							733.24	25
							733.272	25
							733.304	14
							733.336	4
							733.369	6
							733.401	8
							733.433	12
							733.465	9
							733.497	4
							733.53	9
							733.562	25
							733.594	42
							733.626	48
							733.659	43
							733.691	26
							733.723	16
							733.755	7
							733.788	3
							733.82	6
							733.852	15
							733.884	29
							733.917	37
							733.949	32
							733.981	25
							734.013	25
							734.046	19
							734.078	18
							734.11	28
							734.142	39
							734.175	34
							734.207	29
							734.239	29
							734.271	27
							734.304	17
							734.336	17
							734.368	13
							734.401	22
							734.433	38
							734.465	54
							734.497	66
							734.53	66
							734.562	56
							734.594	42
							734.626	32
							734.659	17
							734.691	8
							734.723	4
							734.755	12
							734.788	40
							734.82	70
							734.852	91
							734.885	101
							734.917	89
							734.949	75
							734.981	65
							735.014	48
							735.046	39
							735.078	35
							735.11	33
							735.143	39
							735.175	29
							735.207	15
							735.24	8
							735.272	6
							735.304	10
							735.336	10
							735.369	10
							735.401	7
							735.433	6
							735.466	8
							735.498	8
							735.53	4
							735.562	2
							735.595	3
							735.627	5
							735.724	7
							735.756	13
							735.788	14
							735.821	11
							735.853	5
							735.885	3
							735.918	3
							735.95	9
							735.982	14
							736.014	17
							736.047	17
							736.079	16
							736.111	13
							736.144	14
							736.176	18
							736.208	8
							736.241	6
							736.273	4
							736.434	2
							736.467	10
							736.499	13
							736.531	15
							736.564	19
							736.596	16
							736.628	5
							736.661	3
							736.725	5
							736.758	7
							736.79	2
							736.822	3
							736.854	8
							736.887	7
							736.919	12
							736.951	10
							736.984	16
							737.016	15
							737.048	16
							737.081	17
							737.113	15
							737.145	13
							737.178	7
							737.242	2
							737.275	4
							737.307	13
							737.339	16
							737.372	15
							737.404	6
							737.469	6
							737.501	9
							737.533	17
							737.566	20
							737.598	27
							737.63	29
							737.663	46
							737.695	56
							737.727	48
							737.76	43
							737.792	27
							737.824	28
							737.857	19
							737.889	13
							737.921	8
							737.954	4
							737.986	1
							738.018	1
							738.245	3
							738.277	2
							738.439	1
							738.568	5
							738.601	7
							738.633	7
							738.665	8
							738.698	4
							738.73	2
							738.762	1
							738.827	4
							738.859	3
							738.892	2
							738.924	2
							738.956	9
							738.989	9
							739.021	9
							739.054	8
							739.086	13
							739.118	16
							739.151	18
							739.183	13
							739.215	7
							739.313	8
							739.345	12
							739.377	16
							739.41	18
							739.442	22
							739.474	22
							739.507	16
							739.539	14
							739.572	9
							739.604	7
							739.636	12
							739.669	10
							739.701	8
							739.733	7
							739.766	25
							739.798	38
							739.831	46
							739.863	35
							739.895	21
							739.928	7
							739.96	7
							739.992	8
							740.025	17
							740.057	29
							740.09	38
							740.122	41
							740.154	35
							740.187	27
							740.219	22
							740.252	32
							740.284	33
							740.316	42
							740.349	38
							740.381	36
							740.414	31
							740.446	23
							740.478	21
							740.511	16
							740.543	9
							740.576	3
							740.705	4
							740.738	5
							740.77	2
							740.867	2
							740.932	4
							740.964	4
							740.997	3
							741.126	2
							741.159	3
							741.191	12
							741.224	10
							741.256	15
							741.289	19
							741.321	21
							741.353	24
							741.386	18
							741.418	16
							741.451	25
							741.483	40
							741.515	56
							741.548	60
							741.58	47
							741.613	28
							741.645	13
							741.678	8
							741.71	8
							741.742	11
							741.775	14
							741.807	13
							741.84	15
							741.872	31
							741.905	37
							741.937	38
							741.969	29
							742.002	18
							742.034	14
							742.067	13
							742.099	12
							742.132	7
							742.164	11
							742.196	22
							742.229	28
							742.261	24
							742.294	20
							742.326	13
							742.359	9
							742.391	18
							742.423	22
							742.456	26
							742.488	23
							742.521	22
							742.553	16
							742.586	12
							742.618	9
							742.651	10
							742.683	15
							742.715	23
							742.748	40
							742.78	53
							742.813	62
							742.845	61
							742.878	47
							742.91	34
							742.943	19
							742.975	10
							743.008	8
							743.04	8
							743.072	4
							743.137	5
							743.17	14
							743.202	20
							743.235	36
							743.267	36
							743.3	34
							743.332	32
							743.365	25
							743.397	13
							743.429	10
							743.462	7
							743.494	9
							743.527	3
							743.559	5
							743.624	3
							743.657	8
							743.689	12
							743.722	21
							743.754	24
							743.787	19
							743.819	13
							743.851	9
							743.884	6
							743.916	8
							743.949	7
							743.981	8
							744.014	5
							744.046	3
							744.209	1
							744.241	2
							744.306	4
							744.339	8
							744.371	13
							744.404	15
							744.436	11
							744.469	8
							744.501	11
							744.534	10
							744.566	11
							744.599	4
							744.631	1
							744.826	1
							744.859	2
							744.891	5
							744.923	6
							744.956	11
							744.988	20
							745.021	22
							745.053	23
							745.086	17
							745.118	14
							745.151	10
							745.183	8
							745.216	11
							745.248	15
							745.281	14
							745.313	5
							745.378	1
							745.509	6
							745.541	14
							745.574	36
							745.606	53
							745.639	69
							745.671	70
							745.704	54
							745.736	39
							745.769	38
							745.801	38
							745.834	29
							745.866	19
							745.899	15
							745.931	8
							745.964	14
							745.996	20
							746.029	20
							746.061	13
							746.094	5
							746.126	4
							746.159	10
							746.191	12
							746.224	16
							746.256	25
							746.289	29
							746.321	29
							746.354	24
							746.387	17
							746.419	17
							746.452	17
							746.484	22
							746.517	17
							746.549	13
							746.582	18
							746.614	28
							746.647	43
							746.679	54
							746.712	44
							746.744	31
							746.777	24
							746.809	23
							746.842	22
							746.875	11
							746.907	5
							747.167	6
							747.2	13
							747.232	18
							747.265	20
							747.298	26
							747.33	27
							747.363	33
							747.395	31
							747.428	29
							747.46	23
							747.493	21
							747.525	35
							747.558	43
							747.591	47
							747.623	46
							747.656	29
							747.688	17
							747.721	7
							747.753	2
							747.786	3
							747.818	6
							747.851	9
							747.884	12
							747.916	22
							747.949	30
							747.981	37
							748.014	35
							748.046	34
							748.079	36
							748.112	39
							748.144	33
							748.177	24
							748.209	19
							748.242	23
							748.274	36
							748.307	44
							748.339	49
							748.372	46
							748.405	36
							748.437	17
							748.47	5
							748.502	1
							748.991	1
							749.024	8
							749.056	11
							749.089	13
							749.121	24
							749.154	38
							749.187	49
							749.219	64
							749.252	57
							749.284	39
							749.317	21
							749.35	17
							749.382	7
							749.415	11
							749.447	16
							749.48	18
							749.513	14
							749.545	9
							749.578	4
							749.61	4
							749.643	18
							749.676	23
							749.708	24
							749.741	20
							749.773	19
							749.806	17
							749.839	17
							749.871	23
							749.904	16
							749.936	13
							749.969	15
							750.002	16
							750.034	15
							750.067	15
							750.099	5
							750.719	5
							750.752	10
							750.784	17
							750.817	20
							750.85	16
							750.882	15
							750.915	8
							750.948	10
							750.98	9
							751.013	9
							751.045	13
							751.078	13
							751.111	11
							751.143	12
							751.176	11
							751.209	6
							751.241	2
							751.274	3
							751.306	10
							751.339	20
							751.372	30
							751.404	30
							751.437	32
							751.47	30
							751.502	20
							751.535	23
							751.568	28
							751.6	34
							751.633	41
							751.666	47
							751.698	53
							751.731	58
							751.763	48
							751.796	35
							751.829	23
							751.861	1
							751.894	3
							751.927	4
							751.959	1
							751.992	7
							752.025	13
							752.057	25
							752.09	29
							752.123	22
							752.155	13
							752.188	5
							752.449	5
							752.482	16
							752.515	14
							752.547	12
							752.58	7
							752.613	5
							752.645	4
							752.711	5
							752.743	6
							752.776	7
							752.809	13
							752.841	18
							752.874	21
							752.907	23
							752.939	22
							752.972	16
							753.005	12
							753.037	3
							753.135	8
							753.168	15
							753.201	28
							753.233	40
							753.266	52
							753.299	53
							753.331	53
							753.364	36
							753.397	13
							753.429	8
							753.462	2
							753.495	5
							753.527	14
							753.56	25
							753.593	41
							753.626	47
							753.658	40
							753.691	30
							753.724	12
							753.756	8
							753.789	11
							753.822	21
							753.854	22
							753.887	15
							753.92	6
							753.952	6
							753.985	14
							754.018	17
							754.051	14
							754.083	11
							754.116	2
							754.345	7
							754.378	21
							754.41	30
							754.443	41
							754.476	41
							754.508	37
							754.541	24
							754.574	15
							754.607	10
							754.639	4
							754.672	10
							754.705	24
							754.737	35
							754.77	33
							754.803	39
							754.835	45
							754.868	50
							754.901	48
							754.934	49
							754.966	38
							754.999	23
							755.032	14
							755.065	6
							755.326	1
							755.359	5
							755.392	11
							755.424	13
							755.457	13
							755.49	8
							755.523	3
							755.555	3
							755.588	4
							755.621	12
							755.654	24
							755.686	32
							755.719	31
							755.752	24
							755.784	12
							755.817	1
							755.981	3
							756.014	7
							756.046	8
							756.079	9
							756.112	6
							756.145	8
							756.177	10
							756.21	8
							756.243	8
							756.276	4
							756.308	7
							756.341	5
							756.374	3
							756.407	5
							756.439	10
							756.472	11
							756.505	8
							756.538	5
							756.603	3
							756.636	8
							756.669	20
							756.701	33
							756.734	40
							756.767	27
							756.8	15
							756.832	2
							757.16	1
							757.357	1
							757.389	3
							757.422	4
							757.455	1
							757.75	1
							757.783	3
							757.815	6
							757.848	9
							757.881	4
							757.914	2
							757.947	1
							758.045	2
							758.078	3
							758.111	2
							758.176	3
							758.209	8
							758.242	12
							758.275	8
							758.307	11
							758.34	4
							758.832	3
							758.865	5
							758.898	5
							758.93	4
							758.996	2
							759.029	10
							759.062	18
							759.094	25
							759.127	24
							759.16	20
							759.193	17
							759.226	10
							759.259	5
							759.455	2
							759.488	13
							759.521	20
							759.554	25
							759.587	23
							759.62	23
							759.652	21
							759.685	12
							759.718	9
							759.751	2
							759.816	1
							759.849	4
							759.915	3
							759.948	4
							759.981	11
							760.013	20
							760.046	26
							760.079	26
							760.112	19
							760.145	17
							760.178	12
							760.21	7
							760.243	8
							760.276	10
							760.309	12
							760.342	13
							760.375	4
							760.407	1
							760.44	4
							760.473	16
							760.506	29
							760.539	36
							760.572	45
							760.604	45
							760.637	45
							760.67	37
							760.703	31
							760.736	22
							760.769	17
							760.802	12
							760.834	5
							760.867	4
							760.9	5
							760.933	13
							760.966	14
							760.999	13
							761.031	8
							761.064	3
							761.097	1
							761.196	3
							761.229	12
							761.261	16
							761.294	23
							761.327	22
							761.36	19
							761.393	14
							761.426	12
							761.459	12
							761.491	12
							761.524	12
							761.557	15
							761.59	13
							761.623	22
							761.656	32
							761.689	28
							761.721	32
							761.754	34
							761.787	47
							761.82	37
							761.853	34
							761.886	18
							761.919	7
							761.952	4
							762.017	3
							762.05	8
							762.083	13
							762.116	19
							762.149	23
							762.182	18
							762.215	13
							762.247	14
							762.28	19
							762.313	23
							762.346	15
							762.379	10
							762.412	9
							762.478	3
							762.51	2
							762.543	6
							762.576	7
							762.609	1
							762.642	3
							762.675	6
							762.708	8
							762.741	13
							762.774	17
							762.807	14
							762.839	12
							762.872	5
							762.905	4
							763.07	2
							763.103	8
							763.135	7
							763.168	6
							763.201	3
							763.333	4
							763.366	6
							763.399	6
							763.432	9
							763.464	10
							763.497	18
							763.53	20
							763.563	25
							763.596	32
							763.629	55
							763.662	80
							763.695	87
							763.728	84
							763.761	51
							763.794	35
							763.826	18
							763.859	15
							763.892	17
							763.925	14
							763.958	14
							763.991	17
							764.024	24
							764.057	27
							764.09	21
							764.123	19
							764.156	22
							764.189	26
							764.221	17
							764.254	13
							764.287	5
							764.32	12
							764.353	13
							764.386	20
							764.419	28
							764.452	18
							764.485	17
							764.518	11
							764.551	1
							764.715	2
							764.748	10
							764.781	15
							764.814	18
							764.847	13
							764.88	5
							764.913	2
							765.242	3
							765.275	7
							765.308	8
							765.341	7
							765.374	1
							765.407	1
							765.44	2
							765.737	3
							765.77	8
							765.802	13
							765.835	17
							765.868	9
							765.901	4
							765.934	2
							765.967	6
							766	9
							766.033	12
							766.066	17
							766.099	17
							766.132	15
							766.165	11
							766.198	12
							766.231	15
							766.264	4
							766.297	12
							766.33	22
							766.363	33
							766.396	39
							766.429	30
							766.462	16
							766.495	16
							766.528	14
							766.561	25
							766.594	35
							766.627	41
							766.66	30
							766.693	17
							766.726	15
							766.759	28
							766.792	28
							766.824	27
							766.857	19
							766.89	17
							766.923	17
							766.956	25
							766.989	33
							767.022	32
							767.055	37
							767.088	39
							767.121	40
							767.154	31
							767.187	24
							767.22	12
							767.253	6
							767.286	12
							767.319	27
							767.352	48
							767.385	63
							767.418	74
							767.451	79
							767.484	73
							767.517	57
							767.55	37
							767.583	26
							767.616	14
							767.649	2
							767.682	2
							767.715	1
							767.847	3
							767.88	4
							767.913	4
							767.946	4
							767.979	4
							768.012	25
							768.045	48
							768.078	55
							768.111	55
							768.144	50
							768.177	38
							768.21	18
							768.243	12
							768.276	13
							768.309	27
							768.342	34
							768.375	31
							768.408	26
							768.441	19
							768.474	17
							768.507	18
							768.54	19
							768.573	12
							768.606	15
							768.639	16
							768.672	20
							768.705	26
							768.738	35
							768.771	52
							768.804	63
							768.837	69
							768.87	67
							768.904	49
							768.937	39
							768.97	30
							769.003	21
							769.036	19
							769.069	25
							769.102	26
							769.135	29
							769.168	27
							769.201	19
							769.234	11
							769.267	5
							769.3	8
							769.333	12
							769.366	15
							769.399	16
							769.432	16
							769.465	13
							769.498	7
							769.531	3
							769.862	2
							770.06	1
							770.093	12
							770.126	15
							770.159	20
							770.192	23
							770.225	27
							770.258	24
							770.291	21
							770.324	8
							770.357	7
							770.39	2
							770.423	3
							770.456	9
							770.49	15
							770.523	26
							770.556	33
							770.589	49
							770.622	46
							770.655	46
							770.688	54
							770.721	40
							770.754	40
							770.787	36
							770.82	26
							770.853	17
							770.886	11
							770.919	8
							770.952	17
							770.985	28
							771.019	36
							771.052	46
							771.085	44
							771.118	45
							771.151	43
							771.184	41
							771.217	34
							771.25	32
							771.283	35
							771.316	33
							771.349	26
							771.382	24
							771.415	27
							771.448	38
							771.482	42
							771.515	36
							771.548	30
							771.581	27
							771.614	21
							771.647	22
							771.68	13
							771.713	9
							771.746	12
							771.779	8
							771.812	10
							771.846	7
							771.879	3
							771.912	5
							771.945	9
							771.978	16
							772.011	20
							772.044	35
							772.077	56
							772.11	67
							772.143	69
							772.176	59
							772.21	38
							772.243	24
							772.276	18
							772.309	10
							772.342	4
							772.408	8
							772.441	23
							772.474	37
							772.507	32
							772.541	24
							772.574	15
							772.607	7
							772.64	11
							772.673	17
							772.706	20
							772.739	17
							772.772	10
							772.805	3
							772.905	1
							772.938	2
							773.136	6
							773.17	16
							773.203	13
							773.236	10
							773.269	6
							773.302	12
							773.335	12
							773.368	7
							773.401	1
							773.534	1
							773.567	11
							773.6	18
							773.633	31
							773.666	35
							773.7	23
							773.733	14
							773.766	4
							773.799	4
							773.832	5
							773.865	7
							773.898	5
							773.931	5
							773.965	2
							774.263	1
							774.296	1
							774.329	3
							774.362	14
							774.395	22
							774.429	23
							774.462	13
							774.495	17
							774.528	20
							774.561	22
							774.594	18
							774.627	13
							774.661	2
							774.694	3
							774.727	4
[truncated: 45,556 more rows]

## Sheet: Supplementary Fig. 3
				NP1			NP2			NP3
				Hydrodynamic Radius (nm)	Intensity (a.u.)		Hydrodynamic Radius (nm)	Intensity (a.u.)		Hydrodynamic Radius (nm)	Intensity (a.u.)
				9.49836	0		9.49645	0		9.50371	0
				12.0454	0		12.043	0		12.0522	0
				15.2755	0		15.2725	0		15.2841	0
				19.3718	0		19.3679	0		19.3827	0
				24.5665	9.29633		24.5616	0		24.5804	0
				31.1543	21.0246		31.148	0		31.1718	0
				39.5086	26.5187		39.5006	0		39.5308	0.0155
				50.1032	23.6854		50.0931	0.63737		50.1314	5.1681
				63.5388	14.7073		63.526	13.2137		63.5746	12.2611
				80.5773	4.52046		80.5611	24.0888		80.6227	18.3215
				102.185	0		102.164	27.1172		102.242	21.3161
				129.587	0		129.561	21.939		129.66	20.1934
				164.337	0		164.304	11.4994		164.429	14.9745
				208.405	0		208.363	1.5045		208.522	7.08207
				264.291	0		264.238	0		264.439	0.11971
				335.163	0		335.095	0		335.351	0
				425.04	0		424.954	0		425.279	0
				539.018	0		538.91	0		539.321	0
				683.56	0		683.423	0		683.946	0
				866.864	0		866.689	0		867.352	0

## Sheet: Supplementary Fig. 4
				NPA2 coacervate		NPA3 coacervate
			Time (s)	G' (Pa)	G" (Pa)	G' (Pa)	G" (Pa)
			5	16.05	39.08	2.14	17.292
			10	16.06	39.02	2.159	17.293
			15	16.01	38.93	2.168	17.294
			20	15.99	38.94	2.183	17.295
			25	16.03	39.01	2.205	17.293
			30	16.07	38.96	2.22	17.298
			35	16	38.9	2.219	17.299
			40	16	38.94	2.228	17.313
			45	16.01	38.91	2.255	17.315
			50	15.9	38.92	2.262	17.317
			55	15.86	38.97	2.277	17.318
			60	15.77	38.95	2.303	17.322
			65	15.71	38.93	2.313	17.325
			70	15.77	38.96	2.326	17.323
			75	15.87	38.9	2.335	17.327
			80	15.84	38.86	2.352	17.323
			85	15.67	38.89	2.369	17.328
			90	15.59	38.89	2.374	17.329
			95	15.63	38.87	2.382	17.332
			100	15.63	38.83	2.398	17.3352
			105	15.6	38.86	2.412	17.345
			110	15.62	38.9	2.422	17.344
			115	15.54	38.93	2.433	17.346
			120	15.5	38.97	2.447	17.342
			125	15.55	38.98	2.458	17.346
			130	15.65	39.05	2.455	17.348
			135	15.62	38.98	2.468	17.349
			140	15.55	38.99	2.49	17.344
			145	15.55	39.09	2.51	17.347
			150	15.55	39.08	2.522	17.345
			155	15.47	39.06	2.526	17.349
			160	15.43	39.1	2.527	17.351
			165	15.46	39.15	2.534	17.353
			170	15.45	39.17	2.546	17.355
			175	15.45	39.18	2.559	17.31
			180	15.46	39.14	2.573	17.36

## Sheet: Supplementary Fig. 6
				Wavenumber (cm-1)	Transmittance (%)
				2400.41	100.168
				2401.34	100.188
				2402.27	100.165
				2403.2	100.106
				2404.13	100.115
				2405.07	100.111
				2406	100.121
				2406.93	100.129
				2407.86	100.081
				2408.79	100.058
				2409.72	100.129
				2410.66	100.181
				2411.59	100.117
				2412.52	100.083
				2413.45	100.058
				2414.38	100.075
				2415.32	100.181
				2416.25	100.13
				2417.18	100.13
				2418.11	100.173
				2419.04	100.127
				2419.97	100.186
				2420.91	100.131
				2421.84	100.02
				2422.77	100.051
				2423.7	100.102
				2424.63	100.125
				2425.57	100.131
				2426.5	100.107
				2427.43	100.072
				2428.36	100.051
				2429.29	100.102
				2430.22	100.122
				2431.16	100.091
				2432.09	100.09
				2433.02	100.082
				2433.95	100.021
				2434.88	100.094
				2435.82	100.186
				2436.75	100.167
				2437.68	100.146
				2438.61	100.174
				2439.54	100.131
				2440.47	100.067
				2441.41	100.118
				2442.34	100.116
				2443.27	100.071
				2444.2	100.142
				2445.13	100.155
				2446.07	100.115
				2447	100.154
				2447.93	100.097
				2448.86	100.06
				2449.79	100.138
				2450.72	100.193
				2451.66	100.147
				2452.59	100.106
				2453.52	100.163
				2454.45	100.167
				2455.38	100.067
				2456.32	100.032
				2457.25	100.093
				2458.18	100.067
				2459.11	100.049
				2460.04	100.054
				2460.97	99.993
				2461.91	100.031
				2462.84	100.027
				2463.77	99.9079
				2464.7	99.9099
				2465.63	100.002
				2466.57	99.9976
				2467.5	99.9828
				2468.43	100.043
				2469.36	100.051
				2470.29	99.9528
				2471.22	99.9324
				2472.16	99.9676
				2473.09	99.9115
				2474.02	99.9651
				2474.95	100.058
				2475.88	100.012
				2476.82	99.9429
				2477.75	99.8667
				2478.68	99.8218
				2479.61	99.8808
				2480.54	99.9607
				2481.47	99.9607
				2482.41	99.9522
				2483.34	99.9667
				2484.27	99.9754
				2485.2	99.9955
				2486.13	99.9148
				2487.07	99.878
				2488	99.8595
				2488.93	99.7784
				2489.86	99.7569
				2490.79	99.7614
				2491.72	99.8593
				2492.66	99.9835
				2493.59	99.9084
				2494.52	99.8139
				2495.45	99.8592
				2496.39	99.9368
				2497.32	99.9325
				2498.25	99.8649
				2499.18	99.8374
				2500.11	99.8631
				2501.04	99.9097
				2501.97	99.8863
				2502.91	99.7931
				2503.84	99.7739
				2504.77	99.7591
				2505.7	99.7734
				2506.64	99.8095
				2507.57	99.7527
				2508.5	99.69
				2509.43	99.667
				2510.36	99.7325
				2511.29	99.752
				2512.23	99.7038
				2513.16	99.6856
				2514.09	99.7268
				2515.02	99.7989
				2515.95	99.7384
				2516.89	99.6725
				2517.82	99.82
				2518.75	99.8876
				2519.68	99.8301
				2520.61	99.861
				2521.54	99.8031
				2522.48	99.6856
				2523.41	99.6708
				2524.34	99.7048
				2525.27	99.6801
				2526.2	99.6186
				2527.14	99.6286
				2528.07	99.6841
				2529	99.6578
				2529.93	99.6423
				2530.86	99.6515
				2531.79	99.6727
				2532.73	99.6397
				2533.66	99.5384
				2534.59	99.4984
				2535.52	99.5109
				2536.45	99.5223
				2537.39	99.5248
				2538.32	99.5239
				2539.25	99.5053
				2540.18	99.4616
				2541.11	99.4422
				2542.04	99.5085
				2542.98	99.5338
				2543.91	99.5315
				2544.84	99.4843
				2545.77	99.4586
				2546.7	99.4815
				2547.64	99.4392
				2548.57	99.4724
				2549.5	99.4867
				2550.43	99.3806
				2551.36	99.3436
				2552.29	99.3711
				2553.23	99.4196
				2554.16	99.4158
				2555.09	99.2918
				2556.02	99.2688
				2556.95	99.3507
				2557.89	99.3192
				2558.82	99.2625
				2559.75	99.2455
				2560.68	99.2035
				2561.61	99.2103
				2562.55	99.2425
				2563.48	99.2101
				2564.41	99.1963
				2565.34	99.2289
				2566.27	99.2274
				2567.2	99.173
				2568.14	99.144
				2569.07	99.1162
				2570	99.0705
				2570.93	99.0736
				2571.86	99.1537
				2572.8	99.1743
				2573.73	99.1269
				2574.66	99.0975
				2575.59	99.008
				2576.52	98.9383
				2577.45	98.9231
				2578.39	98.9528
				2579.32	98.95
				2580.25	98.9034
				2581.18	98.9158
				2582.11	98.9188
				2583.05	98.8864
				2583.98	98.8991
				2584.91	98.9461
				2585.84	98.9634
				2586.77	98.9266
				2587.7	98.8685
				2588.64	98.8043
				2589.57	98.8169
				2590.5	98.8772
				2591.43	98.8443
				2592.36	98.7759
				2593.3	98.7806
				2594.23	98.7434
				2595.16	98.7159
				2596.09	98.7576
				2597.02	98.7805
				2597.95	98.7845
				2598.89	98.7507
				2599.82	98.7105
				2600.75	98.6802
				2601.68	98.7091
				2602.61	98.6962
				2603.55	98.6631
				2604.48	98.6964
				2605.41	98.6891
				2606.34	98.6628
				2607.27	98.6628
				2608.2	98.6646
				2609.14	98.6476
				2610.07	98.6009
				2611	98.596
				2611.93	98.6321
				2612.86	98.6379
				2613.8	98.6634
				2614.73	98.7029
				2615.66	98.6899
				2616.59	98.623
				2617.52	98.6228
				2618.45	98.6615
				2619.39	98.6255
				2620.32	98.6029
				2621.25	98.5847
				2622.18	98.5584
				2623.11	98.5756
				2624.05	98.5567
				2624.98	98.5241
				2625.91	98.538
				2626.84	98.5208
				2627.77	98.4847
				2628.7	98.4824
				2629.64	98.4526
				2630.57	98.4555
				2631.5	98.4587
				2632.43	98.4173
				2633.36	98.4134
				2634.3	98.4153
				2635.23	98.3926
				2636.16	98.3386
				2637.09	98.3133
				2638.02	98.3236
				2638.95	98.3202
				2639.89	98.302
				2640.82	98.2735
				2641.75	98.2695
				2642.68	98.2871
				2643.61	98.2868
				2644.55	98.2692
				2645.48	98.237
				2646.41	98.1951
				2647.34	98.1331
				2648.27	98.0992
				2649.2	98.1232
				2650.14	98.1411
				2651.07	98.1395
				2652	98.1502
				2652.93	98.1466
				2653.86	98.0979
				2654.8	98.0742
				2655.73	98.053
				2656.66	98.0183
				2657.59	97.9891
				2658.52	97.9666
				2659.45	97.9484
				2660.39	97.9253
				2661.32	97.8997
				2662.25	97.8719
				2663.18	97.8772
				2664.11	97.904
				2665.05	97.9114
				2665.98	97.8645
				2666.91	97.8028
				2667.84	97.7926
				2668.77	97.7812
				2669.71	97.7424
				2670.64	97.7121
				2671.57	97.687
				2672.5	97.6687
				2673.43	97.6703
				2674.36	97.6308
				2675.3	97.5574
				2676.23	97.5195
				2677.16	97.4885
				2678.09	97.4282
				2679.02	97.3533
				2679.96	97.3202
				2680.89	97.2674
				2681.82	97.1579
				2682.75	97.1121
				2683.68	97.0679
				2684.61	96.9798
				2685.55	96.9234
				2686.48	96.8519
				2687.41	96.7648
				2688.34	96.704
				2689.27	96.6538
				2690.21	96.5811
				2691.14	96.5107
				2692.07	96.4814
				2693	96.4224
				2693.93	96.3481
				2694.86	96.3067
				2695.8	96.2126
				2696.73	96.1493
				2697.66	96.1647
				2698.59	96.1076
				2699.52	96.0216
				2700.46	95.9822
				2701.39	95.9378
				2702.32	95.9053
				2703.25	95.8755
				2704.18	95.8187
				2705.11	95.7713
				2706.05	95.7426
				2706.98	95.7368
				2707.91	95.6851
				2708.84	95.6138
				2709.77	95.6033
				2710.71	95.5767
				2711.64	95.5287
				2712.57	95.4759
				2713.5	95.391
				2714.43	95.3119
				2715.36	95.279
				2716.3	95.2651
				2717.23	95.2451
				2718.16	95.203
				2719.09	95.1329
				2720.03	95.0931
				2720.96	95.0567
				2721.89	95.002
				2722.82	94.9578
				2723.75	94.9431
				2724.68	94.9449
				2725.62	94.8987
				2726.55	94.8597
				2727.48	94.8634
				2728.41	94.8491
				2729.34	94.7829
				2730.28	94.7417
				2731.21	94.7462
				2732.14	94.7264
				2733.07	94.7034
				2734	94.6515
				2734.93	94.5983
				2735.87	94.5815
				2736.8	94.526
				2737.73	94.501
				2738.66	94.5054
				2739.59	94.4437
				2740.53	94.4577
				2741.46	94.4882
				2742.39	94.4412
				2743.32	94.4199
				2744.25	94.4019
				2745.18	94.384
				2746.12	94.383
				2747.05	94.3713
				2747.98	94.3164
				2748.91	94.3035
				2749.84	94.3405
				2750.78	94.3471
				2751.71	94.3577
				2752.64	94.3633
				2753.57	94.3342
				2754.5	94.279
				2755.43	94.2509
				2756.37	94.2348
				2757.3	94.2083
				2758.23	94.1871
				2759.16	94.1667
				2760.09	94.1515
				2761.03	94.0945
				2761.96	94.0495
				2762.89	94.0306
				2763.82	93.9677
				2764.75	93.8951
				2765.68	93.8455
				2766.62	93.7837
				2767.55	93.7178
				2768.48	93.7088
				2769.41	93.6616
				2770.34	93.5568
				2771.28	93.483
				2772.21	93.4725
				2773.14	93.469
				2774.07	93.3633
				2775	93.2071
				2775.93	93.1321
				2776.87	93.1306
				2777.8	93.0803
				2778.73	92.9795
				2779.66	92.8813
				2780.59	92.7808
				2781.53	92.6913
				2782.46	92.6615
				2783.39	92.5955
				2784.32	92.4505
				2785.25	92.3329
				2786.18	92.256
				2787.12	92.1733
				2788.05	92.0665
				2788.98	91.9399
				2789.91	91.8188
				2790.84	91.7445
				2791.78	91.6854
				2792.71	91.5811
				2793.64	91.4081
				2794.57	91.2368
				2795.5	91.1081
				2796.43	90.9816
				2797.37	90.8301
				2798.3	90.7041
				2799.23	90.5958
				2800.16	90.4127
				2801.09	90.2277
				2802.03	90.1122
				2802.96	89.9743
				2803.89	89.7774
				2804.82	89.5869
				2805.75	89.4209
				2806.68	89.2533
				2807.62	89.0954
				2808.55	88.9132
				2809.48	88.7178
				2810.41	88.5618
				2811.34	88.3995
				2812.28	88.1552
				2813.21	87.9146
				2814.14	87.7494
				2815.07	87.5982
				2816	87.4155
				2816.94	87.1876
				2817.87	86.9647
				2818.8	86.7284
				2819.73	86.4897
				2820.66	86.2845
				2821.59	86.0892
				2822.53	85.9016
				2823.46	85.7023
				2824.39	85.4616
				2825.32	85.1563
				2826.25	84.8447
				2827.19	84.5649
				2828.12	84.2561
				2829.05	83.886
				2829.98	83.4782
				2830.91	83.1022
				2831.84	82.722
				2832.78	82.2751
				2833.71	81.7811
				2834.64	81.2579
				2835.57	80.6995
				2836.5	80.1497
				2837.44	79.6524
				2838.37	79.0924
				2839.3	78.4624
				2840.23	77.8255
				2841.16	77.1976
				2842.09	76.6128
				2843.03	75.9842
				2843.96	75.317
				2844.89	74.6669
				2845.82	74.0233
				2846.75	73.3827
				2847.69	72.7326
				2848.62	72.0982
				2849.55	71.4875
				2850.48	70.9118
				2851.41	70.3194
				2852.34	69.7554
				2853.28	69.2841
				2854.21	68.794
				2855.14	68.3041
				2856.07	67.84
				2857	67.3637
				2857.94	66.937
				2858.87	66.5737
				2859.8	66.226
				2860.73	65.9153
				2861.66	65.71
				2862.59	65.5694
				2863.53	65.4144
				2864.46	65.2915
				2865.39	65.2667
				2866.32	65.2699
				2867.25	65.2818
				2868.19	65.3551
				2869.12	65.4885
				2870.05	65.6508
				2870.98	65.785
				2871.91	65.9628
				2872.84	66.1905
				2873.78	66.4211
				2874.71	66.6702
				2875.64	66.9554
				2876.57	67.2482
				2877.51	67.5156
				2878.44	67.7885
				2879.37	68.0265
				2880.3	68.2232
				2881.23	68.4438
				2882.16	68.6779
				2883.1	68.8679
				2884.03	69.0857
				2884.96	69.2885
				2885.89	69.4359
				2886.82	69.6266
				2887.76	69.7853
				2888.69	69.895
				2889.62	70.012
				2890.55	70.1499
				2891.48	70.313
				2892.41	70.4649
				2893.35	70.5919
				2894.28	70.6801
				2895.21	70.7864
				2896.14	70.9062
				2897.07	71.0001
				2898.01	71.1093
				2898.94	71.2203
				2899.87	71.2879
				2900.8	71.4197
				2901.73	71.5941
				2902.66	71.6803
				2903.6	71.746
				2904.53	71.8562
				2905.46	71.9937
				2906.39	72.128
				2907.32	72.3076
				2908.26	72.5008
				2909.19	72.6225
				2910.12	72.752
				2911.05	72.9286
				2911.98	73.0852
				2912.91	73.2406
				2913.85	73.4306
				2914.78	73.6184
				2915.71	73.7887
				2916.64	73.999
				2917.57	74.2204
				2918.51	74.3895
				2919.44	74.5646
				2920.37	74.7584
				2921.3	74.9735
				2922.23	75.1762
				2923.16	75.3665
				2924.1	75.5843
				2925.03	75.778
				2925.96	75.9333
				2926.89	76.109
				2927.82	76.3355
				2928.76	76.5521
				2929.69	76.6715
				2930.62	76.7816
				2931.55	76.9486
				2932.48	77.0777
				2933.41	77.2231
				2934.35	77.3667
				2935.28	77.4905
				2936.21	77.6279
				2937.14	77.7484
				2938.07	77.833
				2939.01	77.8875
				2939.94	77.9548
				2940.87	78.0389
				2941.8	78.1284
				2942.73	78.2338
				2943.66	78.3254
				2944.6	78.3779
				2945.53	78.4858
				2946.46	78.6571
				2947.39	78.8515
				2948.32	79.0415
				2949.26	79.1903
				2950.19	79.3942
				2951.12	79.6661
				2952.05	79.9401
				2952.98	80.2176
				2953.91	80.4904
				2954.85	80.7908
				2955.78	81.185
				2956.71	81.5721
				2957.64	81.9257
				2958.57	82.3276
				2959.51	82.727
				2960.44	83.1396
				2961.37	83.6092
				2962.3	84.0829
				2963.23	84.4966
				2964.16	84.9192
				2965.1	85.3603
				2966.03	85.7818
				2966.96	86.213
				2967.89	86.6628
				2968.82	87.103
				2969.76	87.4644
				2970.69	87.8294
				2971.62	88.2058
				2972.55	88.5832
				2973.48	88.9495
				2974.42	89.2485
				2975.35	89.5574
				2976.28	89.8488
				2977.21	90.1394
				2978.14	90.4553
				2979.07	90.7441
				2980.01	90.9953
				2980.94	91.1877
				2981.87	91.3986
				2982.8	91.6605
				2983.73	91.8647
				2984.67	92.0235
				2985.6	92.227
				2986.53	92.4041
				2987.46	92.5605
				2988.39	92.7267
				2989.32	92.8903
				2990.26	93.0619
				2991.19	93.2221
				2992.12	93.3559
				2993.05	93.4575
				2993.98	93.5721
				2994.92	93.6949
				2995.85	93.8228
				2996.78	93.9263
				2997.71	94.0307
				2998.64	94.1375
				2999.57	94.2545
				3000.51	94.4131
				3001.44	94.5574
				3002.37	94.6931
				3003.3	94.8279
				3004.23	94.9038
				3005.17	95.0112
				3006.1	95.1296
				3007.03	95.1843
				3007.96	95.2861
				3008.89	95.351
				3009.82	95.3884
				3010.76	95.4938
				3011.69	95.5989
				3012.62	95.6776
				3013.55	95.6934
				3014.48	95.6788
				3015.42	95.7616
				3016.35	95.783
				3017.28	95.7435
				3018.21	95.7488
				3019.14	95.7787
				3020.07	95.8299
				3021.01	95.8211
				3021.94	95.8149
				3022.87	95.795
				3023.8	95.7793
				3024.74	95.8378
				3025.67	95.8896
				3026.6	95.8704
				3027.53	95.8286
				3028.46	95.8177
				3029.39	95.8193
				3030.32	95.8222
				3031.26	95.8071
				3032.19	95.7214
				3033.12	95.7342
				3034.05	95.8096
				3034.99	95.7666
				3035.92	95.7554
				3036.85	95.7069
				3037.78	95.6104
				3038.71	95.6419
				3039.64	95.7076
				3040.58	95.6932
				3041.51	95.6753
				3042.44	95.6684
				3043.37	95.6819
				3044.3	95.6428
				3045.24	95.5185
				3046.17	95.4747
				3047.1	95.4981
				3048.03	95.5059
				3048.96	95.4635
				3049.89	95.4356
				3050.83	95.4266
				3051.76	95.3858
				3052.69	95.3134
				3053.62	95.257
				3054.55	95.2622
				3055.49	95.2614
				3056.42	95.236
				3057.35	95.231
				3058.28	95.2239
				3059.21	95.1922
				3060.14	95.193
				3061.08	95.2176
				3062.01	95.1925
				3062.94	95.1541
				3063.87	95.1736
				3064.8	95.1647
				3065.74	95.1439
				3066.67	95.1908
				3067.6	95.1979
				3068.53	95.1163
				3069.46	95.1134
				3070.39	95.1561
				3071.33	95.0919
				3072.26	95.0804
				3073.19	95.1153
				3074.12	95.0977
				3075.05	95.1154
				3075.99	95.1506
				3076.92	95.1922
				3077.85	95.2289
				3078.78	95.2927
				3079.71	95.3533
				3080.64	95.3458
				3081.58	95.3425
				3082.51	95.3335
				3083.44	95.2686
				3084.37	95.2749
				3085.3	95.3058
				3086.24	95.2243
				3087.17	95.2051
				3088.1	95.2444
				3089.03	95.2579
				3089.96	95.2849
				3090.89	95.3222
				3091.83	95.3374
				3092.76	95.3288
				3093.69	95.3375
				3094.62	95.3441
				3095.55	95.3706
				3096.49	95.4351
				3097.42	95.4073
				3098.35	95.3541
				3099.28	95.4103
				3100.21	95.4668
				3101.14	95.4163
				3102.08	95.3978
				3103.01	95.4276
				3103.94	95.3886
				3104.87	95.4414
				3105.8	95.5249
				3106.74	95.5443
				3107.67	95.4964
				3108.6	95.4691
				3109.53	95.5054
				3110.46	95.4642
				3111.39	95.4127
				3112.33	95.4116
				3113.26	95.4963
				3114.19	95.5577
				3115.12	95.5224
				3116.05	95.5037
				3116.99	95.5222
				3117.92	95.5647
				3118.85	95.5619
				3119.78	95.4871
				3120.71	95.4595
				3121.64	95.5013
				3122.58	95.4739
				3123.51	95.4395
				3124.44	95.412
				3125.37	95.3283
				3126.3	95.3646
				3127.24	95.4072
				3128.17	95.3487
				3129.1	95.3523
				3130.03	95.4103
				3130.96	95.4106
				3131.9	95.391
				3132.83	95.3939
				3133.76	95.3694
				3134.69	95.3752
				3135.62	95.3438
				3136.55	95.3372
				3137.49	95.3586
				3138.42	95.2994
				3139.35	95.2568
				3140.28	95.2564
				3141.21	95.2623
				3142.15	95.2526
				3143.08	95.2368
				3144.01	95.1966
				3144.94	95.161
				3145.87	95.1539
				3146.8	95.1058
				3147.74	95.1077
				3148.67	95.1687
				3149.6	95.1753
				3150.53	95.1562
				3151.46	95.1518
				3152.4	95.0742
				3153.33	95.0798
				3154.26	95.122
				3155.19	95.0435
				3156.12	95.0191
				3157.05	94.9745
				3157.99	94.9568
				3158.92	94.9894
				3159.85	94.965
				3160.78	94.9122
				3161.71	94.9034
				3162.65	94.8809
				3163.58	94.8817
				3164.51	94.866
				3165.44	94.839
				3166.37	94.8537
				3167.3	94.8173
				3168.24	94.8071
				3169.17	94.8148
				3170.1	94.7636
				3171.03	94.7299
				3171.96	94.7526
				3172.9	94.7343
				3173.83	94.722
				3174.76	94.7164
				3175.69	94.7138
				3176.62	94.7161
				3177.55	94.6883
				3178.49	94.6205
				3179.42	94.5679
				3180.35	94.5665
				3181.28	94.5261
				3182.22	94.4974
				3183.15	94.541
				3184.08	94.5802
				3185.01	94.5726
				3185.94	94.5683
				3186.87	94.5254
				3187.8	94.4873
				3188.74	94.4582
				3189.67	94.45
				3190.6	94.4445
				3191.53	94.3644
				3192.47	94.3026
				3193.4	94.2665
				3194.33	94.2832
				3195.26	94.3134
				3196.19	94.2867
				3197.12	94.2206
				3198.06	94.1699
				3198.99	94.1347
				3199.92	94.1213
				3200.85	94.1382
				3201.78	94.123
				3202.72	94.1107
				3203.65	94.1142
				3204.58	94.0646
				3205.51	94.0053
				3206.44	93.9315
				3207.37	93.9062
				3208.31	93.9302
				3209.24	93.873
				3210.17	93.823
				3211.1	93.7728
				3212.03	93.7332
				3212.97	93.7222
				3213.9	93.6779
				3214.83	93.616
				3215.76	93.6071
				3216.69	93.5914
				3217.62	93.5629
				3218.56	93.5651
				3219.49	93.5356
				3220.42	93.5081
				3221.35	93.4898
				3222.28	93.4394
				3223.22	93.4089
				3224.15	93.4488
				3225.08	93.4296
				3226.01	93.3554
				3226.94	93.3061
				3227.88	93.2576
				3228.81	93.1985
				3229.74	93.1848
				3230.67	93.1728
				3231.6	93.1008
				3232.53	93.0545
				3233.47	93.0395
				3234.4	93.0272
				3235.33	92.9998
				3236.26	92.9465
				3237.19	92.9067
				3238.12	92.9095
				3239.06	92.9157
				3239.99	92.9133
				3240.92	92.8011
				3241.85	92.7089
				3242.78	92.6696
				3243.72	92.6065
				3244.65	92.5766
				3245.58	92.5988
				3246.51	92.5636
				3247.44	92.4531
				3248.38	92.3766
				3249.31	92.3369
				3250.24	92.3231
				3251.17	92.2387
				3252.1	92.2678
				3253.03	92.2613
				3253.97	92.1369
				3254.9	92.1023
				3255.83	92.0461
				3256.76	91.995
				3257.69	91.9627
				3258.62	91.881
				3259.56	91.8357
				3260.49	91.8354
				3261.42	91.7662
				3262.35	91.6869
				3263.28	91.659
				3264.22	91.5955
				3265.15	91.5171
				3266.08	91.4323
				3267.01	91.344
				3267.94	91.2659
				3268.88	91.1955
				3269.81	91.1813
				3270.74	91.1552
				3271.67	91.1112
				3272.6	91.0633
				3273.53	91.0114
				3274.47	90.9895
				3275.4	90.8205
				3276.33	90.7927
				3277.26	90.8685
				3278.19	90.7461
				3279.12	90.6914
				3280.06	90.6329
				3280.99	90.5059
				3281.92	90.4921
				3282.85	90.4508
				3283.78	90.3427
				3284.72	90.3082
				3285.65	90.2931
				3286.58	90.2451
				3287.51	90.1755
				3288.44	90.1063
				3289.38	90.035
				3290.31	90.0007
				3291.24	89.9721
				3292.17	89.8807
				3293.1	89.8142
				3294.03	89.8015
				3294.97	89.7495
				3295.9	89.6428
				3296.83	89.5755
				3297.76	89.5457
				3298.69	89.4982
				3299.63	89.4661
				3300.56	89.403
				3301.49	89.3426
				3302.42	89.3244
				3303.35	89.3582
				3304.28	89.307
				3305.22	89.2186
				3306.15	89.124
				3307.08	89.0683
				3308.01	89.0641
				3308.94	89.063
				3309.88	89.087
				3310.81	88.9788
				3311.74	88.9022
				3312.67	88.8793
				3313.6	88.8931
				3314.53	88.9284
				3315.47	88.8439
				3316.4	88.802
				3317.33	88.8441
				3318.26	88.8638
				3319.19	88.8669
				3320.13	88.851
				3321.06	88.8161
				3321.99	88.8037
				3322.92	88.7587
				3323.85	88.7335
				3324.78	88.7964
				3325.72	88.8496
				3326.65	88.8797
				3327.58	88.8774
				3328.51	88.896
				3329.44	88.909
				3330.38	88.8732
				3331.31	88.8476
				3332.24	88.9171
				3333.17	88.9425
				3334.1	88.9116
				3335.03	88.9664
				3335.97	89.0357
				3336.9	89.0699
				3337.83	89.0567
				3338.76	89.0712
				3339.7	89.1699
				3340.63	89.2591
				3341.56	89.3604
				3342.49	89.4352
				3343.42	89.4146
				3344.35	89.4413
				3345.29	89.5621
				3346.22	89.5755
				3347.15	89.6068
				3348.08	89.6788
				3349.01	89.7693
				3349.95	89.8388
				3350.88	89.843
				3351.81	89.8623
				3352.74	89.8606
				3353.67	89.9716
				3354.6	90.1048
				3355.54	90.1924
				3356.47	90.2443
				3357.4	90.2522
				3358.33	90.2888
				3359.26	90.355
				3360.2	90.4428
				3361.13	90.5293
				3362.06	90.6153
				3362.99	90.7098
				3363.92	90.7223
				3364.85	90.7518
				3365.79	90.8255
				3366.72	90.9078
				3367.65	90.9834
				3368.58	91.0516
				3369.51	91.1231
				3370.45	91.2474
				3371.38	91.3256
				3372.31	91.3089
				3373.24	91.2934
				3374.17	91.263
				3375.1	91.3414
				3376.04	91.4091
				3376.97	91.4776
				3377.9	91.5827
				3378.83	91.6207
				3379.76	91.6822
				3380.7	91.7067
				3381.63	91.7179
				3382.56	91.7582
				3383.49	91.7302
				3384.42	91.737
				3385.35	91.8831
				3386.29	91.9455
				3387.22	91.9464
				3388.15	92.0184
				3389.08	91.9898
				3390.01	92.0121
				3390.95	92.1325
				3391.88	92.1889
				3392.81	92.2628
				3393.74	92.329
				3394.67	92.3133
				3395.6	92.3234
				3396.54	92.3631
				3397.47	92.3488
				3398.4	92.3928
				3399.33	92.4113
				3400.26	92.4645
				3401.2	92.5584
				3402.13	92.5435
				3403.06	92.5539
				3403.99	92.6188
				3404.92	92.577
				3405.86	92.5638
				3406.79	92.7067
				3407.72	92.7224
				3408.65	92.6367
				3409.58	92.6865
				3410.51	92.8657
				3411.45	92.9069
				3412.38	92.843
				3413.31	92.8485
				3414.24	92.8641
				3415.17	92.9096
				3416.11	92.982
				3417.04	92.9692
				3417.97	92.9033
				3418.9	92.9614
				3419.83	93.0192
				3420.76	93.056
				3421.7	93.0572
				3422.63	92.9983
				3423.56	93.0295
				3424.49	93.0768
				3425.42	93.0816
				3426.36	93.0852
				3427.29	93.1349
				3428.22	93.2058
				3429.15	93.2353
				3430.08	93.3366
				3431.01	93.4132
				3431.95	93.3635
				3432.88	93.3095
				3433.81	93.2746
				3434.74	93.3035
				3435.67	93.3422
				3436.61	93.3626
				3437.54	93.405
				3438.47	93.4078
				3439.4	93.3389
				3440.33	93.3076
				3441.26	93.2975
				3442.2	93.2065
				3443.13	93.2408
				3444.06	93.3607
				3444.99	93.353
				3445.92	93.2801
				3446.86	93.2465
				3447.79	93.2978
				3448.72	93.342
				3449.65	93.3835
				3450.58	93.3473
				3451.51	93.4046
				3452.45	93.4835
				3453.38	93.4583
				3454.31	93.4604
				3455.24	93.4483
				3456.17	93.5031
				3457.11	93.5295
				3458.04	93.4866
				3458.97	93.5047
				3459.9	93.4601
				3460.83	93.4411
				3461.76	93.4979
				3462.7	93.4983
				3463.63	93.4836
				3464.56	93.4649
				3465.49	93.4867
				3466.42	93.4547
				3467.36	93.3741
				3468.29	93.3495
				3469.22	93.5267
				3470.15	93.7161
				3471.08	93.6123
				3472.01	93.4542
				3472.95	93.5106
				3473.88	93.5699
				3474.81	93.5132
				3475.74	93.4968
				3476.67	93.5459
				3477.61	93.5238
				3478.54	93.5447
				3479.47	93.5746
				3480.4	93.5449
				3481.33	93.5035
				3482.26	93.4634
				3483.2	93.4645
				3484.13	93.4184
				3485.06	93.4362
				3485.99	93.4904
				3486.92	93.4719
				3487.86	93.4361
				3488.79	93.4504
				3489.72	93.4444
				3490.65	93.4311
				3491.58	93.4775
				3492.51	93.4369
				3493.45	93.3657
				3494.38	93.4051
				3495.31	93.3892
				3496.24	93.3724
				3497.18	93.4307
				3498.11	93.4591
				3499.04	93.467
				3499.97	93.4695
				3500.9	93.3692
				3501.83	93.3358
				3502.77	93.4543
				3503.7	93.4065
				3504.63	93.2879
				3505.56	93.4042
				3506.49	93.4782
				3507.43	93.4314
				3508.36	93.4439
				3509.29	93.4361
				3510.22	93.3776
				3511.15	93.3941
				3512.08	93.4133
				3513.02	93.3717
				3513.95	93.3902
				3514.88	93.3752
				3515.81	93.4689
				3516.74	93.5128
				3517.68	93.49
				3518.61	93.5498
				3519.54	93.5988
				3520.47	93.5091
				3521.4	93.464
				3522.33	93.569
				3523.27	93.5468
				3524.2	93.4075
				3525.13	93.3972
				3526.06	93.4446
				3526.99	93.5212
				3527.93	93.6065
				3528.86	93.5786
				3529.79	93.5573
				3530.72	93.5762
				3531.65	93.6762
				3532.58	93.7545
				3533.52	93.8249
				3534.45	93.7813
				3535.38	93.7847
				3536.31	93.8705
				3537.24	93.8596
				3538.18	93.8838
				3539.11	93.9074
				3540.04	93.8319
				3540.97	93.8905
				3541.9	93.967
				3542.83	93.9802
				3543.77	93.9492
				3544.7	93.9012
				3545.63	93.9896
				3546.56	93.9788
				3547.49	94.0284
				3548.43	94.0021
				3549.36	94.0636
				3550.29	94.1681
				3551.22	94.1856
				3552.15	94.2372
				3553.09	94.1696
				3554.02	94.215
				3554.95	94.3108
				3555.88	94.3073
				3556.81	94.3508
				3557.74	94.3663
				3558.68	94.3752
				3559.61	94.3347
				3560.54	94.3912
				3561.47	94.3858
				3562.4	94.3816
				3563.34	94.4055
				3564.27	94.4133
				3565.2	94.4059
				3566.13	94.4316
				3567.06	94.3226
				3567.99	94.244
				3568.93	94.3202
				3569.86	94.4272
				3570.79	94.7903
				3571.72	94.8043
				3572.65	94.8854
				3573.59	94.9362
				3574.52	94.8435
				3575.45	94.8733
				3576.38	94.8987
				3577.31	94.9676
				3578.24	94.9462
				3579.18	94.9412
				3580.11	94.976
				3581.04	94.9778
				3581.97	94.9861
				3582.9	95.0569
				3583.84	95.0473
				3584.77	95.0922
				3585.7	95.101
				3586.63	95.1195
				3587.56	94.9047
				3588.49	94.939
				3589.43	95.2102
				3590.36	95.11
				3591.29	95.4916
				3592.22	95.5617
				3593.15	95.6219
				3594.09	95.5273
				3595.02	95.484
				3595.95	95.7152
				3596.88	95.6243
				3597.81	95.7604
				3598.74	95.903
				3599.68	95.9403
				3600.61	95.945
				3601.54	95.9036
				3602.47	95.9121
				3603.4	96.0572
				3604.34	96.0675
				3605.27	96.1993
				3606.2	96.2572
				3607.13	96.3845
				3608.06	96.1444
				3608.99	96.0622
				3609.93	96.2441
				3610.86	96.163
				3611.79	96.5706
				3612.72	96.5741
				3613.65	96.383
				3614.59	96.5892
				3615.52	96.7176
				3616.45	96.5916
				3617.38	96.8084
				3618.31	96.7038
				3619.24	96.6312
				3620.18	96.8161
				3621.11	96.7665
				3622.04	97.2061
				3622.97	97.2776
				3623.9	97.2915
				3624.84	97.3287
				3625.77	97.362
				3626.7	97.2301
				3627.63	97.1152
				3628.56	97.22
				3629.49	96.9934
				3630.43	97.1115
				3631.36	97.3209
				3632.29	97.7086
				3633.22	97.7345
				3634.15	97.7352
				3635.09	97.6377
				3636.02	97.7429
				3636.95	97.9094
				3637.88	97.8933
				3638.81	97.9618
				3639.74	98.0494
				3640.68	98.1291
				3641.61	98.0614
				3642.54	98.0943
				3643.47	98.1422
				3644.4	98.1499
				3645.34	98.2305
				3646.27	98.1466
				3647.2	98.1419
				3648.13	97.8228
				3649.06	97.8553
				3649.99	97.8389
				3650.93	97.8176
				3651.86	98.2638
				3652.79	98.0589
				3653.72	98.3564
				3654.66	98.4661
				3655.59	98.511
				3656.52	98.4566
				3657.45	98.2503
				3658.38	98.5744
				3659.31	98.7608
				3660.25	98.6557
				3661.18	98.6808
				3662.11	98.6643
				3663.04	98.7586
				3663.97	98.8079
				3664.91	98.8127
				3665.84	98.6861
				3666.77	98.7704
				3667.7	98.6935
				3668.63	98.7816
				3669.56	98.6141
				3670.5	98.6139
				3671.43	98.5815
				3672.36	98.3689
				3673.29	99.0553
				3674.22	98.8199
				3675.16	98.6681
				3676.09	98.4097
				3677.02	98.2061
				3677.95	98.6556
				3678.88	98.9862
				3679.81	99.0473
				3680.75	99.0037
				3681.68	99.0463
				3682.61	99.0657
				3683.54	99.0216
				3684.47	99.071
				3685.41	99.0947
				3686.34	99.2121
				3687.27	99.1319
				3688.2	99.1556
				3689.13	98.8814
				3690.06	98.7927
				3691	99.3392
				3691.93	99.0719
				3692.86	99.1203
				3693.79	99.3848
				3694.72	99.3266
				3695.66	99.3147
				3696.59	99.313
				3697.52	99.37
				3698.45	99.3981
				3699.38	99.3892
				3700.31	99.3469
				3701.25	99.2749
				3702.18	99.2127
				3703.11	99.0901
				3704.04	99.2848
				3704.97	99.296
				3705.91	99.2725
				3706.84	99.3256
				3707.77	99.2423
				3708.7	99.2357
				3709.63	99.2194
				3710.57	99.0879
				3711.5	99.1802
				3712.43	99.1424
				3713.36	98.8805
				3714.29	99.2032
				3715.22	99.2225
				3716.16	99.194
				3717.09	99.3692
				3718.02	99.2783
				3718.95	99.3171
				3719.88	99.2456
				3720.82	99.2123
				3721.75	99.2738
				3722.68	99.1925
				3723.61	99.0319
				3724.54	99.2223
				3725.47	99.184
				3726.41	99.1414
				3727.34	99.0528
				3728.27	99.0642
				3729.2	99.2676
				3730.13	99.1729
				3731.07	99.2083
				3732	99.2331
				3732.93	98.9368
				3733.86	98.8192
				3734.79	99.1738
				3735.72	98.7388
				3736.66	98.8483
				3737.59	98.8343
				3738.52	98.8832
				3739.45	99.1004
				3740.38	99.0434
				3741.32	99.1785
				3742.25	99.0278
				3743.18	99.0082
				3744.11	98.996
				3745.04	98.7205
				3745.97	98.3367
				3746.91	99.0635
				3747.84	98.9984
				3748.77	98.9788
				3749.7	98.9383
				3750.63	98.4993
				3751.57	99.1099
				3752.5	99.033
				3753.43	98.7617
				3754.36	99.2503
				3755.29	99.2138
				3756.22	99.2656
				3757.16	99.2726
				3758.09	99.1154
				3759.02	99.2331
				3759.95	99.1768
				3760.88	99.0843
				3761.82	99.2467
				3762.75	99.2459
				3763.68	99.2718
				3764.61	99.2892
				3765.54	99.2908
				3766.47	99.1345
				3767.41	99.1268
				3768.34	99.3
				3769.27	99.252
				3770.2	99.311
				3771.13	99.0282
				3772.07	99.1864
				3773	99.2814
				3773.93	99.3441
				3774.86	99.3637
				3775.79	99.3143
				3776.72	99.373
				3777.66	99.3781
				3778.59	99.331
				3779.52	99.3491
				3780.45	99.2014
				3781.38	99.2323
				3782.32	99.3438
				3783.25	99.2771
				3784.18	99.3359
				3785.11	99.2226
				3786.04	99.2017
				3786.97	99.2497
				3787.91	99.3451
				3788.84	99.3819
				3789.77	99.3795
				3790.7	99.3208
				3791.63	99.3561
				3792.57	99.3379
				3793.5	99.2846
				3794.43	99.2875
				3795.36	99.2123
				3796.29	99.1214
				3797.22	99.0529
				3798.16	99.0772
				3799.09	99.1734
				3800.02	99.0812
				3800.95	99.2834
				3801.89	98.9755
				3802.82	98.8414
				3803.75	99.231
				3804.68	99.2544
				3805.61	99.3694
				3806.54	99.2223
				3807.47	98.9671
				3808.41	98.9577
				3809.34	99.2818
				3810.27	99.1488
				3811.2	99.2068
				3812.14	99.2895
				3813.07	99.1775
				3814	99.2152
				3814.93	99.1501
				3815.86	99.2483
				3816.79	98.8533
				3817.73	98.8807
				3818.66	99.2228
				3819.59	99.056
				3820.52	99.1675
				3821.45	98.8536
				3822.39	98.7682
				3823.32	99.0147
				3824.25	99.1432
				3825.18	99.0718
				3826.11	99.1857
				3827.04	99.156
				3827.98	99.011
				3828.91	99.135
				3829.84	99.1607
				3830.77	99.1268
				3831.7	99.1792
				3832.64	98.9917
				3833.57	99.0381
				3834.5	99.0678
				3835.43	99.0062
				3836.36	98.8798
				3837.29	98.9994
				3838.23	98.8891
				3839.16	98.6669
				3840.09	99.0755
				3841.02	98.9715
				3841.95	99.0071
				3842.89	99.0378
				3843.82	99.1019
				3844.75	99.0171
				3845.68	99.0456
				3846.61	99.0667
				3847.54	99.2023
				3848.48	99.2305
				3849.41	99.1648
				3850.34	99.0527
				3851.27	99.0436
				3852.2	99.0363
				3853.14	98.6918
				3854.07	98.9769
				3855	98.4248
				3855.93	98.7895
				3856.86	99.1747
				3857.79	99.0047
				3858.73	99.2251
				3859.66	99.1025
				3860.59	99.1276
				3861.52	99.1216
				3862.45	98.9876
				3863.39	98.8892
				3864.32	98.9996
				3865.25	98.8942
				3866.18	98.7461
				3867.11	98.9222
				3868.05	98.9564
				3868.98	98.9368
				3869.91	98.9193
				3870.84	98.6145
				3871.77	98.7986
				3872.7	98.9364
				3873.64	99.0216
				3874.57	99.0418
				3875.5	98.8937
				3876.43	98.9409
				3877.36	98.9857
				3878.3	99.0808
				3879.23	99.0232
				3880.16	99.0056
				3881.09	98.8991
				3882.02	98.8603
				3882.95	99.0116
				3883.89	99.0632
				3884.82	99.0361
				3885.75	99.0288
				3886.68	98.8189
				3887.61	98.8957
				3888.55	98.9609
				3889.48	99.0759
				3890.41	99.1745
				3891.34	98.9983
				3892.27	98.8321
				3893.2	98.9572
				3894.14	99.0315
				3895.07	99.1155
				3896	99.166
				3896.93	99.0867
				3897.86	99.1043
				3898.8	99.0133
				3899.73	98.8846
				3900.66	98.7201
				3901.59	98.9277
				3902.52	98.7005
				3903.45	98.8834
				3904.39	98.8007
				3905.32	98.6368
				3906.25	98.9197
				3907.18	98.805
				3908.11	98.9763
				3909.05	99.0359
				3909.98	99.0984
				3910.91	99.1446
				3911.84	99.1519
				3912.77	99.1272
				3913.7	99.0098
				3914.64	98.96
				3915.57	98.9542
				3916.5	98.9769
				3917.43	98.935
				3918.36	98.8393
				3919.3	98.9125
				3920.23	98.9851
				3921.16	99.0209
				3922.09	98.9931
				3923.02	98.9891
				3923.95	99.0134
				3924.89	98.9451
				3925.82	98.8781
				3926.75	98.8513
				3927.68	98.8993
				3928.61	98.9916
				3929.55	99.0343
				3930.48	98.9806
				3931.41	98.9468
				3932.34	98.9006
				3933.27	98.861
				3934.2	98.8915
				3935.14	98.9271
				3936.07	99.0066
				3937	98.9703
				3937.93	98.9436
				3938.86	98.9984
				3939.8	98.9933
				3940.73	98.9086
				3941.66	98.8505
				3942.59	98.9126
				3943.52	98.9212
				3944.45	98.9999
				3945.39	98.9225
				3946.32	98.9187
				3947.25	98.9137
				3948.18	98.8215
				3949.11	98.8867
				3950.05	98.9328
				3950.98	98.9457
				3951.91	98.9389
				3952.84	98.9334
				3953.77	99.0079
				3954.7	98.927
				3955.64	98.9335
				3956.57	98.991
				3957.5	98.9428
				3958.43	98.9035
				3959.36	98.8098
				3960.3	98.8002
				3961.23	98.8559
				3962.16	98.8115
				3963.09	98.7869
				3964.02	98.8227
				3964.95	98.8523
				3965.89	98.8519
				3966.82	98.8466
				3967.75	98.8895
				3968.68	98.8897
				3969.61	98.8571
				3970.55	98.8832
				3971.48	98.8713
				3972.41	98.7997
				3973.34	98.81
				3974.27	98.8424
				3975.21	98.8362
				3976.14	98.81
				3977.07	98.8156
				3978	98.8158
				3978.93	98.7713
				3979.86	98.8026
				3980.8	98.8539
				3981.73	98.8329
				3982.66	98.8262
				3983.59	98.8356
				3984.52	98.7991
				3985.46	98.784
				3986.39	98.8064
				3987.32	98.8263
				3988.25	98.8552
				3989.18	98.8431
				3990.11	98.8374
				3991.05	98.8153
				3991.98	98.7492
				3992.91	98.763
				3993.84	98.861
				3994.77	98.8252
				3995.71	98.7778
				3996.64	98.8184
				3997.57	98.7523
				3998.5	98.75
				3999.43	98.7652
				4000.36	98.7315

## Sheet: Supplementary Fig. 7
				0 min		3.5 h
				Hydrodynamic Radius (nm)	Intensity (a.u.)	Hydrodynamic Radius (nm)	Intensity (a.u.)
				9.49566	0	9.49848	0
				12.042	0	12.0456	0
				15.2712	0	15.2757	0
				19.3663	0	19.372	0
				24.5595	0	24.5668	0
				31.1454	0	31.1547	0
				39.4973	0	39.5091	0
				50.0889	0	50.1038	0
				63.5207	0	63.5396	0
				80.5544	16.683	80.5783	0
				102.156	35.372	102.186	0
				129.55	30.4641	129.588	0
				164.29	17.4809	164.339	0
				208.346	0	208.408	6.36452
				264.215	0	264.294	22.5651
				335.067	0	335.167	24.8108
				424.918	0	425.045	14.4042
				538.864	0	539.025	2.60314
				683.366	0	683.569	0
				866.617	0	866.874	0
				1099.01	0	1099.33	0
				1393.72	0	1394.13	0
				1767.46	0	1767.98	0
				2241.41	0	2242.08	0
				2842.47	0	2843.32	2.75555
				3604.71	0	3605.78	5.63129
				4571.34	0	4572.7	6.97502
				5797.19	0	5798.91	6.50266
				7351.76	0	7353.94	4.67414
				9323.2	0	9325.97	2.30542
				11823.3	0	11826.8	0.40818
				14993.8	0	14998.3	0
				19014.6	0	19020.2	0

[truncated: 18 more sheets: Supplementary Fig. 8, Supplementary Fig. 9, Supplementary Fig. 10, Supplementary Fig. 11, Supplementary Fig. 12, Supplementary Fig. 13, Supplementary Fig. 14, Supplementary Fig. 16, Supplementary Fig. 17, Supplementary Fig. 18, Supplementary Fig. 19, Supplementary Fig. 20, Supplementary Fig. 21, Supplementary Fig. 22, Supplementary Fig. 23, Supplementary Fig. 25, Supplementary Fig. 26, Supplementary Fig. 27]
